# Supplementary material for: In vivo CRISPR screening identifies NF1/RASA1/TP53 co-mutations and downstream MEK signaling as a common key mechanism of sinonasal tumorigenesis
Source: bioRxiv. 2025 Jun 24:2025.05.19.654661. Originally published 2025 May 23. Preprint. [Version 2] doi: 10.1101/2025.05.19.654661 (PMC12139907; doi:10.1101/2025.05.19.654661)
Supplement: Supplement 2 [file media-2.xlsx]

## Sheet: Sheet1
Akt1-Brie-1	TACTTCCTCCTCAAGAACGA	Akt1	ENSMUSG00000001729.14	3	NM_001165894	0.665	1	chr12:112662256-112662279:-	Yes
Akt1-Brie-2	ACGGTTCTCAGTAAGCGTGT	Akt1	ENSMUSG00000001729.14	7	NM_001165894	0.6767	1	chr12:112658430-112658453:+	Yes
Akt1-Brie-3	CTCACCCAGTGACAACTCAG	Akt1	ENSMUSG00000001729.14	5	NM_001165894	0.7094	1	chr12:112659172-112659195:-	Yes
Akt1-Brie-4	ACACACGCTCTCGAGACAGG	Akt1	ENSMUSG00000001729.14	9	NM_001165894	0.6558	1	chr12:112657362-112657385:+	Yes
Apc-Brie-3	GGTTCCCCTTGACCTATATG	Apc	ENSMUSG00000005871.15	16	NM_007462	0.6675	1	chr18:34313344-34313367:-	Yes
Apc-Brie-4	GTCTTAAAGTAACACTGTAG	Apc	ENSMUSG00000005871.15	12	NM_007462	0.6815	1	chr18:34304646-34304669:-	Yes
Atm-Brie-2	GAGTATAAATAACATCGCGA	Atm	ENSMUSG00000034218.16	29	NM_007499	0.6437	1	chr9:53490132-53490155:+	Yes
Atm-Brie-3	AAGACTTGAACACCGGACAA	Atm	ENSMUSG00000034218.16	14	NM_007499	0.648	1	chr9:53510249-53510272:+	Yes
Atm-Brie-4	TGCAAGATACACATGAATCG	Atm	ENSMUSG00000034218.16	37	NM_007499	0.6497	1	chr9:53479680-53479703:-	Yes
B2m-Brie-1	ATTTGGATTTCAATGTGAGG	B2m	ENSMUSG00000060802.8	2	NM_009735	0.636	1	chr2:122150958-122150981:-	Yes
B2m-Brie-2	ACTCACTCTGGATAGCATAC	B2m	ENSMUSG00000060802.8	1	NM_009735	0.5882	1	chr2:122147787-122147810:-	Yes
B2m-Brie-3	TGAGTATACTTGAATTTGAG	B2m	ENSMUSG00000060802.8	2	NM_009735	0.6009	1	chr2:122150875-122150898:-	Yes
B2m-Brie-4	TCGGCTTCCCATTCTCCGGT	B2m	ENSMUSG00000060802.8	2	NM_009735	0.5483	1	chr2:122150903-122150926:-	Yes
Brca1-Brie-1	AAGTACATCCCTTCAACCTG	Brca1	ENSMUSG00000017146.12	10	NM_009764	0.6658	1	chr11:101525781-101525804:-	Yes
Brca1-Brie-2	CATCTTGAGCAATCTATGAG	Brca1	ENSMUSG00000017146.12	10	NM_009764	0.6531	1	chr11:101523998-101524021:-	Yes
Brca1-Brie-3	TTAAGCGCGTGTCTCAAGGG	Brca1	ENSMUSG00000017146.12	10	NM_009764	0.6595	1	chr11:101524820-101524843:+	Yes
Brca1-Brie-4	TGTTATCCAAGGAACATCGG	Brca1	ENSMUSG00000017146.12	10	NM_009764	0.7069	1	chr11:101526193-101526216:+	Yes
Brca2-Brie-1	ATGTACCCAATATGCGAGAG	Brca2	ENSMUSG00000041147.10	11	NM_001081001	0.638	1	chr5:150540806-150540829:+	Yes
Brca2-Brie-2	TTGGGAGTGACAATACACCC	Brca2	ENSMUSG00000041147.10	11	NM_001081001	0.6565	1	chr5:150542738-150542761:-	Yes
Brca2-Brie-3	TGCTTTGGCATATTATACGG	Brca2	ENSMUSG00000041147.10	11	NM_001081001	0.6122	1	chr5:150541649-150541672:+	Yes
Brca2-Brie-4	GTACCCAAAGTCTCGTCAAG	Brca2	ENSMUSG00000041147.10	10	NM_001081001	0.5982	1	chr5:150536758-150536781:-	Yes
Casp8-Brie-1	GATTATGAAAGATCAAGCAC	Casp8	ENSMUSG00000026029.14	4	NM_009812	0.6357	1	chr1:58828989-58829012:+	Yes
Casp8-Brie-2	CTTCCTAGACTGCAACCGAG	Casp8	ENSMUSG00000026029.14	2	NM_009812	0.7213	1	chr1:58824172-58824195:+	Yes
Casp8-Brie-3	ATGATCAGACAGTATCCCCG	Casp8	ENSMUSG00000026029.14	7	NM_009812	0.7242	1	chr1:58833665-58833688:-	Yes
Casp8-Brie-4	CAAGAAGCAGGAGACCATCG	Casp8	ENSMUSG00000026029.14	2	NM_009812	0.7485	1	chr1:58824037-58824060:+	Yes
Ctnnb1-Brie-1	GACAAAACTGCTAAACGATG	Ctnnb1	ENSMUSG00000006932.17	4	NM_007614	0.6858	1	chr9:120951119-120951142:+	Yes
Ctnnb1-Brie-2	ATGAGCAGCGTCAAACTGCG	Ctnnb1	ENSMUSG00000006932.17	4	NM_007614	0.7051	1	chr9:120950983-120951006:-	Yes
Ctnnb1-Brie-3	CCATTCATAAAGGACTTGGG	Ctnnb1	ENSMUSG00000006932.17	3	NM_007614	0.6917	1	chr9:120950683-120950706:-	Yes
Ctnnb1-Brie-4	TGGCCAGCAAGCCCTCGCGG	Ctnnb1	ENSMUSG00000006932.17	5	NM_007614	0.6817	1	chr9:120951439-120951462:-	Yes
Runx1-Brie-1	TGCGCACTAGCTCGCCAGGG	Runx1	ENSMUSG00000022952.17	3	NM_001111021	0.7086	1	chr16:92695560-92695583:+	Yes
Runx1-Brie-2	CGGTCCCTACACTAGGACAT	Runx1	ENSMUSG00000022952.17	6	NM_001111021	0.6482	1	chr16:92644337-92644360:-	Yes
Runx1-Brie-3	AGAACTGAGAAATGCTACCG	Runx1	ENSMUSG00000022952.17	4	NM_001111021	0.7087	1	chr16:92689035-92689058:-	Yes
Runx1-Brie-4	TTGTGGCGGATTTGTAAAGA	Runx1	ENSMUSG00000022952.17	5	NM_001111021	0.6107	1	chr16:92668765-92668788:+	Yes
Ccnd1-Brie-1	GCACTTGAAGTAAGATACGG	Ccnd1	ENSMUSG00000070348.5	1	NM_007631	0.6714	1	chr7:144939552-144939575:+	Yes
Ccnd1-Brie-2	GAAATCGTGGGGAGTCATGG	Ccnd1	ENSMUSG00000070348.5	3	NM_007631	0.6723	1	chr7:144937387-144937410:+	Yes
Ccnd1-Brie-3	GCCATCCATGCGGAAAATCG	Ccnd1	ENSMUSG00000070348.5	1	NM_007631	0.6434	1	chr7:144939512-144939535:-	Yes
Ccnd1-Brie-4	GATTGGTGTCAGGGTACGCG	Ccnd1	ENSMUSG00000070348.5	1	NM_007631	0.6821	1	chr7:144939629-144939652:+	Yes
Cdh1-Brie-1	ATGATGAAAACGCCAACGGG	Cdh1	ENSMUSG00000000303.12	5	NM_009864	0.692	1	chr8:106653829-106653852:-	Yes
Cdh1-Brie-2	CCCTCCAAATCCGATACCTG	Cdh1	ENSMUSG00000000303.12	11	NM_009864	0.6327	1	chr8:106661878-106661901:-	Yes
Cdh1-Brie-3	GGTGGCTGAGACCTTCATCA	Cdh1	ENSMUSG00000000303.12	7	NM_009864	0.692	1	chr8:106657745-106657768:-	Yes
Cdh1-Brie-4	AAATGCCATCATTGGTCGTG	Cdh1	ENSMUSG00000000303.12	9	NM_009864	0.6278	1	chr8:106659735-106659758:-	Yes
Cdh13-Brie-1	CCAGCCTGCCGAATTCATCG	Cdh13	ENSMUSG00000031841.19	2	NM_019707	0.7517	1	chr8:118505674-118505697:+	Yes
Cdh13-Brie-2	GCAGAGATCTCATAGTCCAG	Cdh13	ENSMUSG00000031841.19	10	NM_019707	0.7156	1	chr8:119242189-119242212:-	Yes
Cdh13-Brie-3	CGCTGTCATCCGCATCACCG	Cdh13	ENSMUSG00000031841.19	7	NM_019707	0.6956	1	chr8:119095187-119095210:-	Yes
Cdh13-Brie-4	GCAGAACTCGTGATTGTCGG	Cdh13	ENSMUSG00000031841.19	3	NM_019707	0.6476	1	chr8:118675178-118675201:+	Yes
Cdkn1a-Brie-1	GTGGAACTTTGACTTCGTCA	Cdkn1a	ENSMUSG00000023067.14	2	NM_007669	0.6706	1	chr17:29098547-29098570:+	Yes
Cdkn1a-Brie-2	CCACGGGACCGAAGAGACAA	Cdkn1a	ENSMUSG00000023067.14	2	NM_007669	0.6578	1	chr17:29098457-29098480:-	Yes
Cdkn1a-Brie-3	CGCAGCCGTGACGACCTGGG	Cdkn1a	ENSMUSG00000023067.14	2	NM_007669	0.6773	1	chr17:29098650-29098673:+	Yes
Cdkn1a-Brie-4	TGCTCCTGTGCGGAACAGGT	Cdkn1a	ENSMUSG00000023067.14	2	NM_007669	0.6483	1	chr17:29098427-29098450:-	Yes
Cdkn1b-Brie-1	GGGCAGATACGAGTGGCAGG	Cdkn1b	ENSMUSG00000003031.14	1	NM_009875	0.6329	1	chr6:134921131-134921154:+	Yes
Cdkn1b-Brie-2	GCGGATGGACGCCAGACAAG	Cdkn1b	ENSMUSG00000003031.14	1	NM_009875	0.5752	1	chr6:134920960-134920983:+	Yes
Cdkn1b-Brie-3	GCTTGCCCGAGTTCTACTAC	Cdkn1b	ENSMUSG00000003031.14	1	NM_009875	0.579	1	chr6:134921166-134921189:+	Yes
Cdkn1b-Brie-4	AAGAAGCGAGTCAGCGCAAG	Cdkn1b	ENSMUSG00000003031.14	1	NM_009875	0.5577	1	chr6:134921076-134921099:+	Yes
Cdkn2a-Brie-1	GCGCTGCGTCGTGCACCGGG	Cdkn2a	ENSMUSG00000044303.6	2	NM_009877	0.5924	1	chr4:89276876-89276899:+	Yes
Cdkn2a-Brie-2	CTTTCGTGAACATGTTGTTG	Cdkn2a	ENSMUSG00000044303.6	1	NM_009877	0.5988	1	chr4:89294379-89294402:-	Yes
Cdkn2a-Brie-3	GGGCCGCCCACTCCAAGAGA	Cdkn2a	ENSMUSG00000044303.6	1	NM_009877	0.6073	1	chr4:89294459-89294482:-	Yes
Cdkn2a-Brie-4	GCAGCTCTTCTGCTCAACTA	Cdkn2a	ENSMUSG00000044303.6	2	NM_009877	0.5826	1	chr4:89276935-89276958:-	Yes
Cdkn2b-Brie-3	CAGGGCGTTGGGATCTGCGC	Cdkn2b	ENSMUSG00000073802.5	1	NM_007670	0.5221	1	chr4:89310692-89310715:+	Yes
Cdkn2b-Brie-4	GGATTGGGCGCCTCCCGAAG	Cdkn2b	ENSMUSG00000073802.5	1	NM_007670	0.5847	1	chr4:89310667-89310690:+	Yes
Cdkn2c-Brie-1	ACAAACTAGTAAGTTGCTCT	Cdkn2c	ENSMUSG00000028551.14	1	NM_007671	0.5622	1	chr4:109665073-109665096:+	Yes
Cdkn2c-Brie-3	GGGAGAACTGCGCTGCAGGT	Cdkn2c	ENSMUSG00000028551.14	1	NM_007671	0.5583	1	chr4:109665012-109665035:-	Yes
Chd1-Brie-1	TAGCACTTAATCCGTAGTAG	Chd1	ENSMUSG00000023852.14	17	NM_007690	0.6759	1	chr17:15743074-15743097:+	Yes
Chd1-Brie-2	GGAAACGGCCGAAGAAACGT	Chd1	ENSMUSG00000023852.14	24	NM_007690	0.6685	1	chr17:15754999-15755022:+	Yes
Chd1-Brie-3	CTTGTAGCTCACATTGACGG	Chd1	ENSMUSG00000023852.14	7	NM_007690	0.6566	1	chr17:15730864-15730887:-	Yes
Chd1-Brie-4	GTCTCACATCCACAACACAT	Chd1	ENSMUSG00000023852.14	8	NM_007690	0.6909	1	chr17:15731968-15731991:+	Yes
Crebbp-Brie-1	CATACTCGAGATATCCGATG	Crebbp	ENSMUSG00000022521.10	26	NM_001025432	0.7209	1	chr16:4093484-4093507:+	Yes
Crebbp-Brie-2	AGCTCTGAAAGATCGCCGCA	Crebbp	ENSMUSG00000022521.10	9	NM_001025432	0.6626	1	chr16:4125706-4125729:-	Yes
Crebbp-Brie-3	TAATGAATCAGGCTCAACAA	Crebbp	ENSMUSG00000022521.10	2	NM_001025432	0.6751	1	chr16:4179609-4179632:-	Yes
Crebbp-Brie-4	TGAACCTACTGAATCCAAGG	Crebbp	ENSMUSG00000022521.10	15	NM_001025432	0.7782	1	chr16:4115791-4115814:-	Yes
Ctcf-Brie-1	CGATCCAAATTTGAACGCCG	Ctcf	ENSMUSG00000005698.15	4	NM_181322	0.7198	1	chr8:105664899-105664922:-	Yes
Ctcf-Brie-2	GGTAAGGTGTGACATATCAT	Ctcf	ENSMUSG00000005698.15	3	NM_181322	0.6222	1	chr8:105664215-105664238:-	Yes
Ctcf-Brie-3	TACACTGGCATAATCACACA	Ctcf	ENSMUSG00000005698.15	5	NM_181322	0.6159	1	chr8:105666766-105666789:-	Yes
Ctcf-Brie-4	CACGCTCGGTTTACCCAGAG	Ctcf	ENSMUSG00000005698.15	7	NM_181322	0.6211	1	chr8:105671319-105671342:+	Yes
Daxx-Brie-1	TCAGCACATCTCCATAATCG	Daxx	ENSMUSG00000002307.16	3	NM_007829	0.6943	1	chr17:33911878-33911901:-	Yes
Daxx-Brie-2	GGAGACATCAGACCACCCTG	Daxx	ENSMUSG00000002307.16	3	NM_007829	0.808	1	chr17:33911257-33911280:+	Yes
Daxx-Brie-3	GCGGGCCTCCTGCAAATACG	Daxx	ENSMUSG00000002307.16	3	NM_007829	0.6766	1	chr17:33911688-33911711:-	Yes
Daxx-Brie-4	CAAGGACTCGCGGTTCCCGG	Daxx	ENSMUSG00000002307.16	3	NM_007829	0.6682	1	chr17:33911565-33911588:+	Yes
Ddx3x-Brie-1	AGATTGGATACTGTTTACGA	Ddx3x	ENSMUSG00000000787.12	9	NM_010028	0.6911	1	chrX:13288589-13288612:-	Yes
Ddx3x-Brie-2	GATCACGGGGTGATTCAAGA	Ddx3x	ENSMUSG00000000787.12	4	NM_010028	0.6509	1	chrX:13286099-13286122:+	Yes
Ddx3x-Brie-3	CTGGAGTGGCTACTAACAAG	Ddx3x	ENSMUSG00000000787.12	10	NM_010028	0.6427	1	chrX:13288865-13288888:-	Yes
Ddx3x-Brie-4	CTTACACTTTCAATGTGTGG	Ddx3x	ENSMUSG00000000787.12	6	NM_010028	0.6659	1	chrX:13287545-13287568:-	Yes
Dmd-Brie-1	AAGGCATAACTCTTGAATCG	Dmd	ENSMUSG00000045103.18	9	NM_007868	0.6827	1	chrX:83628617-83628640:-	Yes
Dmd-Brie-2	CATGGATGAACTGATCAATG	Dmd	ENSMUSG00000045103.18	29	NM_007868	0.7006	1	chrX:83830502-83830525:+	Yes
Dmd-Brie-3	AGGACCGTTTGACATAAAGG	Dmd	ENSMUSG00000045103.18	48	NM_007868	0.6692	1	chrX:84373528-84373551:+	Yes
Dmd-Brie-4	AGAATGTACAAGGAACGACA	Dmd	ENSMUSG00000045103.18	43	NM_007868	0.6908	1	chrX:83964818-83964841:+	Yes
Dnmt1-Brie-1	TAATGTGAACCGGTTCACAG	Dnmt1	ENSMUSG00000004099.16	20	NM_001199431	0.7528	1	chr9:20922435-20922458:-	Yes
Dnmt1-Brie-2	CAGAGCCCTATCGCATCGGT	Dnmt1	ENSMUSG00000004099.16	28	NM_001199431	0.6493	1	chr9:20915801-20915824:-	Yes
Dnmt1-Brie-3	CATCACGGCTCACTTCACGA	Dnmt1	ENSMUSG00000004099.16	5	NM_001199431	0.7268	1	chr9:20940476-20940499:-	Yes
Dnmt1-Brie-4	ACCTCGGGCCAATCAATCAG	Dnmt1	ENSMUSG00000004099.16	18	NM_001199431	0.6434	1	chr9:20923753-20923776:-	Yes
Dnmt3a-Brie-1	GATCATTGATGAGCGCACAA	Dnmt3a	ENSMUSG00000020661.15	6	NM_153743	0.6986	1	chr12:3897424-3897447:+	Yes
Dnmt3a-Brie-2	AGTTTACACCGACATGTGGG	Dnmt3a	ENSMUSG00000020661.15	6	NM_153743	0.666	1	chr12:3897319-3897342:+	Yes
Dnmt3a-Brie-3	CTTACCAGTATGACGACGAT	Dnmt3a	ENSMUSG00000020661.15	9	NM_153743	0.6279	1	chr12:3899605-3899628:+	Yes
Dnmt3a-Brie-4	CAGGCCGAATTGTGTCTTGG	Dnmt3a	ENSMUSG00000020661.15	3	NM_153743	0.6528	1	chr12:3896053-3896076:+	Yes
Dnmt3b-Brie-1	TGGTAGCCGGAAACTCCACA	Dnmt3b	ENSMUSG00000027478.15	5	NM_001122997	0.7348	1	chr2:153665352-153665375:-	Yes
Dnmt3b-Brie-2	CAGCCTTCTGAATTACACGC	Dnmt3b	ENSMUSG00000027478.15	3	NM_001122997	0.696	1	chr2:153662182-153662205:+	Yes
Dnmt3b-Brie-3	GGAGGGTATGGATACCACAC	Dnmt3b	ENSMUSG00000027478.15	6	NM_001122997	0.697	1	chr2:153666037-153666060:+	Yes
Egfr-Brie-1	ACCAGACAGTCACTCTCTCG	Egfr	ENSMUSG00000020122.16	6	NM_207655	0.6544	1	chr11:16868205-16868228:-	Yes
Egfr-Brie-2	TGGGCCTGACTACTACGAAG	Egfr	ENSMUSG00000020122.16	8	NM_207655	0.6424	1	chr11:16871018-16871041:+	Yes
Egfr-Brie-3	CATGAATAGGCCAATCCCAA	Egfr	ENSMUSG00000020122.16	17	NM_207655	0.6567	1	chr11:16889974-16889997:-	Yes
Egfr-Brie-4	GAGAACCTAGAAATAATACG	Egfr	ENSMUSG00000020122.16	11	NM_207655	0.7839	1	chr11:16872898-16872921:+	Yes
Ezh2-Brie-1	TATCGTAGTAAGTACCAATG	Ezh2	ENSMUSG00000029687.16	11	NM_007971	0.6772	1	chr6:47544486-47544509:+	Yes
Ezh2-Brie-2	AGAGTACATTATAGGCACCG	Ezh2	ENSMUSG00000029687.16	4	NM_007971	0.7913	1	chr6:47558204-47558227:+	Yes
Ezh2-Brie-3	GACACCACCTAAACGCCCAG	Ezh2	ENSMUSG00000029687.16	10	NM_007971	0.7124	1	chr6:47545846-47545869:-	Yes
Ezh2-Brie-4	TTATCAGCAGGAAATTTCCG	Ezh2	ENSMUSG00000029687.16	7	NM_007971	0.6383	1	chr6:47552448-47552471:+	Yes
Fat1-Brie-1	GTGCGCGCCCATCATAACCG	Fat1	ENSMUSG00000070047.14	1	NM_001081286	0.7332	1	chr8:44950971-44950994:+	Yes
Fat1-Brie-2	ACGACCTCGGTATACCCCAG	Fat1	ENSMUSG00000070047.14	1	NM_001081286	0.7844	1	chr8:44952599-44952622:+	Yes
Fat1-Brie-3	ACGGTCAAACGGTATCCCGG	Fat1	ENSMUSG00000070047.14	9	NM_001081286	0.7076	1	chr8:45024093-45024116:-	Yes
Fat1-Brie-4	TCCGTCGCTCGAATCACCAG	Fat1	ENSMUSG00000070047.14	9	NM_001081286	0.6867	1	chr8:45023363-45023386:-	Yes
Fgfr2-Brie-1	CAACTCTAGCGATTCCCCGG	Fgfr2	ENSMUSG00000030849.18	3	NM_010207	0.7266	1	chr7:130242573-130242596:+	Yes
Fgfr2-Brie-2	GGAGACCCCTGCTAGCATCG	Fgfr2	ENSMUSG00000030849.18	10	NM_010207	0.7308	1	chr7:130185275-130185298:+	Yes
Fgfr2-Brie-3	GGTGCCACACCTAGAGACTC	Fgfr2	ENSMUSG00000030849.18	3	NM_010207	0.6691	1	chr7:130242445-130242468:-	Yes
Fgfr2-Brie-4	GGCCGCCGGTGTTAACACCA	Fgfr2	ENSMUSG00000030849.18	8	NM_010207	0.7098	1	chr7:130198541-130198564:-	Yes
Fgfr3-Brie-1	GTATAGTTGCCACGATCGGA	Fgfr3	ENSMUSG00000054252.18	6	NM_001205270	0.6319	1	chr5:33729977-33730000:-	Yes
Fgfr3-Brie-2	GAGGCTGGCAGCGTGTACGC	Fgfr3	ENSMUSG00000054252.18	9	NM_001205270	0.5974	1	chr5:33732747-33732770:+	Yes
Fgfr3-Brie-3	TGACAAGGACCTGTCGGACC	Fgfr3	ENSMUSG00000054252.18	12	NM_001205270	0.5842	1	chr5:33733865-33733888:+	Yes
Fgfr3-Brie-4	TCTGTTACCTGTCGCTTAAG	Fgfr3	ENSMUSG00000054252.18	9	NM_001205270	0.5893	1	chr5:33732897-33732920:-	Yes
Fh1-Brie-1	AATTGGGCGAACTCACACGC	Fh1	ENSMUSG00000026526.14	5	NM_010209	0.6543	1	chr1:175612172-175612195:-	Yes
Fh1-Brie-3	GCGACGTTCGGAGCACACCG	Fh1	ENSMUSG00000026526.14	1	NM_010209	0.7024	1	chr1:175625457-175625480:+	Yes
Fh1-Brie-4	CTCGTAGATTCTTGGCATGG	Fh1	ENSMUSG00000026526.14	6	NM_010209	0.6578	1	chr1:175609727-175609750:+	Yes
Smc2-Brie-1	CCTCATGGAACATTGAGTGG	Smc2	ENSMUSG00000028312.19	15	NM_001301412	0.6765	1	chr4:52462985-52463008:+	Yes
Smc2-Brie-2	ATGAAGAAGCTAAATTACGA	Smc2	ENSMUSG00000028312.19	11	NM_001301412	0.6296	1	chr4:52458552-52458575:+	Yes
Smc2-Brie-3	CACCAAGGAACGCTCAGCTG	Smc2	ENSMUSG00000028312.19	8	NM_001301412	0.6157	1	chr4:52450914-52450937:+	Yes
Smc2-Brie-4	TCATGAGCTTCAAATCCCAA	Smc2	ENSMUSG00000028312.19	3	NM_001301412	0.6853	1	chr4:52442357-52442380:-	Yes
Fzd9-Brie-1	CCCGCACGCACTCTGTATGG	Fzd9	ENSMUSG00000049551.2	1	NM_010246	0.6488	1	chr5:135250563-135250586:-	Yes
Fzd9-Brie-2	GACCTGGTCGGTGCACATTG	Fzd9	ENSMUSG00000049551.2	1	NM_010246	0.6372	1	chr5:135250714-135250737:+	Yes
Fzd9-Brie-3	GAGTGTGGCATGCGACCAGG	Fzd9	ENSMUSG00000049551.2	1	NM_010246	0.6804	1	chr5:135250134-135250157:-	Yes
Fzd9-Brie-4	TACTTCCACATGGCAGCGTG	Fzd9	ENSMUSG00000049551.2	1	NM_010246	0.5895	1	chr5:135249935-135249958:-	Yes
Gata3-Brie-1	CTACTACGGAAACTCCGTCA	Gata3	ENSMUSG00000015619.10	2	NM_008091	0.698	1	chr2:9877384-9877407:-	Yes
Gata3-Brie-2	CCGGGTTCGGATGTAAGTCG	Gata3	ENSMUSG00000015619.10	3	NM_008091	0.6541	1	chr2:9874410-9874433:-	Yes
Gata3-Brie-3	GCAGCTGCACCTGATACTTG	Gata3	ENSMUSG00000015619.10	3	NM_008091	0.6568	1	chr2:9874595-9874618:+	Yes
Gata3-Brie-4	TCCAAGACGTCCATCCACCA	Gata3	ENSMUSG00000015619.10	3	NM_008091	0.7243	1	chr2:9874792-9874815:-	Yes
Gli2-Brie-1	GGGGACCTTCTAATGCAGAG	Gli2	ENSMUSG00000048402.14	5	NM_001081125	0.7623	1	chr1:118866621-118866644:-	Yes
Gli2-Brie-2	TACCTGTGTCAGTCCAAGCG	Gli2	ENSMUSG00000048402.14	8	NM_001081125	0.6847	1	chr1:118853254-118853277:+	Yes
Gli2-Brie-4	GAACCGCACTCACTCCAATG	Gli2	ENSMUSG00000048402.14	11	NM_001081125	0.6895	1	chr1:118844349-118844372:-	Yes
Hdac2-Brie-1	ACTTGATATACTCATCGCTG	Hdac2	ENSMUSG00000019777.16	3	NM_008229	0.7169	1	chr10:36986344-36986367:-	Yes
Hdac2-Brie-2	ATCTTCTCCGACGTTAACTG	Hdac2	ENSMUSG00000019777.16	4	NM_008229	0.6425	1	chr10:36988073-36988096:-	Yes
Hdac2-Brie-3	TGAGTCATCCGGATTCTATG	Hdac2	ENSMUSG00000019777.16	2	NM_008229	0.601	1	chr10:36985170-36985193:-	Yes
Hdac2-Brie-4	TCATCTATACCATCTCTCAT	Hdac2	ENSMUSG00000019777.16	7	NM_008229	0.6165	1	chr10:36993649-36993672:-	Yes
Herc2-Brie-1	ACAGGGCCGTTCCTACAAGG	Herc2	ENSMUSG00000030451.16	30	NM_010418	0.7474	1	chr7:56135496-56135519:+	Yes
Herc2-Brie-2	GGATGATACCCCTTACCCTG	Herc2	ENSMUSG00000030451.16	47	NM_010418	0.7671	1	chr7:56157762-56157785:+	Yes
Herc2-Brie-3	GTGACTCGCATCACTCCGAA	Herc2	ENSMUSG00000030451.16	42	NM_010418	0.6977	1	chr7:56153917-56153940:+	Yes
Herc2-Brie-4	AGAGCACAGTATCCTCTGTG	Herc2	ENSMUSG00000030451.16	7	NM_010418	0.7495	1	chr7:56088340-56088363:+	Yes
Hras-Brie-1	AATGACCACCTGTTTCCGGT	Hras	ENSMUSG00000025499.18	3	NM_008284	0.6829	1	chr7:141192593-141192616:+	Yes
Hras-Brie-2	GGACCAGTACATGCGCACAG	Hras	ENSMUSG00000025499.18	3	NM_008284	0.7967	1	chr7:141192505-141192528:-	Yes
Hras-Brie-3	AGATTCAGATGATGTGCCAA	Hras	ENSMUSG00000025499.18	4	NM_008284	0.6527	1	chr7:141192246-141192269:-	Yes
Hras-Brie-4	TCGAGGACATCCATCAGTAC	Hras	ENSMUSG00000025499.18	3	NM_008284	0.5669	1	chr7:141192440-141192463:-	Yes
Ifngr1-Brie-1	TATGTGGAGCATAACCGGAG	Ifngr1	ENSMUSG00000020009.13	4	NM_010511	0.7017	1	chr10:19603905-19603928:+	Yes
Ifngr1-Brie-2	GGTATTCCCAGCATACGACA	Ifngr1	ENSMUSG00000020009.13	2	NM_010511	0.6822	1	chr10:19597458-19597481:-	Yes
Ifngr1-Brie-3	TTCAGGGTGAAATACGAGGA	Ifngr1	ENSMUSG00000020009.13	4	NM_010511	0.6712	1	chr10:19603807-19603830:-	Yes
Ifngr1-Brie-4	TATACCAATACGCAAATACC	Ifngr1	ENSMUSG00000020009.13	6	NM_010511	0.5995	1	chr10:19607308-19607331:-	Yes
Ajuba-Brie-1	CCCGACGGCTCAATCCCCGA	Ajuba	ENSMUSG00000022178.11	1	NM_010590	0.6947	1	chr14:54576314-54576337:+	Yes
Ajuba-Brie-2	CGGCTCCGGTTAGAGCTCCG	Ajuba	ENSMUSG00000022178.11	1	NM_010590	0.7234	1	chr14:54576504-54576527:+	Yes
Ajuba-Brie-3	ACACTCGGTTACAGGCTACG	Ajuba	ENSMUSG00000022178.11	1	NM_010590	0.7564	1	chr14:54576432-54576455:-	Yes
Ajuba-Brie-4	TTCGAAGGGTCCTTTCCCGG	Ajuba	ENSMUSG00000022178.11	1	NM_010590	0.6192	1	chr14:54576959-54576982:-	Yes
Kdr-Brie-1	TTACCCGCTTAACGGTCCGT	Kdr	ENSMUSG00000062960.10	16	NM_010612	0.6872	1	chr5:75952835-75952858:+	Yes
Kdr-Brie-2	ATACGTTTGAGAACCTCACG	Kdr	ENSMUSG00000062960.10	13	NM_010612	0.7556	1	chr5:75959354-75959377:-	Yes
Kdr-Brie-3	TTGTAAAGAATGGAGACACG	Kdr	ENSMUSG00000062960.10	11	NM_010612	0.7431	1	chr5:75961804-75961827:-	Yes
Kdr-Brie-4	CATAGCTGATCATGTAACTG	Kdr	ENSMUSG00000062960.10	5	NM_010612	0.7061	1	chr5:75968395-75968418:+	Yes
Kit-Brie-1	AAGCACAATAGCTGGCACCG	Kit	ENSMUSG00000005672.12	5	NM_001122733	0.7896	1	chr5:75615339-75615362:+	Yes
Kit-Brie-2	ACACGTAAATAGAACTCGTG	Kit	ENSMUSG00000005672.12	2	NM_001122733	0.6745	1	chr5:75607266-75607289:-	Yes
Kit-Brie-3	AGATTTGGTTGTTGAATACG	Kit	ENSMUSG00000005672.12	6	NM_001122733	0.6324	1	chr5:75620913-75620936:+	Yes
Kit-Brie-4	TGGTTGCAGCTGGCGCGATG	Kit	ENSMUSG00000005672.12	10	NM_001122733	0.6191	1	chr5:75640540-75640563:+	Yes
Kras-Brie-1	GCAGCGTTACCTCTATCGTA	Kras	ENSMUSG00000030265.14	2	NM_021284	0.6349	1	chr6:145246684-145246707:+	Yes
Kras-Brie-3	AGATATTCACCATTATAGGT	Kras	ENSMUSG00000030265.14	3	NM_021284	0.6033	1	chr6:145234242-145234265:-	Yes
Kras-Brie-4	CTGAATTAGCTGTATCGTCA	Kras	ENSMUSG00000030265.14	2	NM_021284	0.6136	1	chr6:145246730-145246753:+	Yes
Lama2-Brie-1	GATGAGAAATATGCCCAGCG	Lama2	ENSMUSG00000019899.17	9	NM_008481	0.7498	1	chr10:27346993-27347016:-	Yes
Lama2-Brie-2	ATGACGTGGAGTACAAACCC	Lama2	ENSMUSG00000019899.17	4	NM_008481	0.6847	1	chr10:27422612-27422635:-	Yes
Lama2-Brie-3	TTGTTGCTGGGCGAAATCAG	Lama2	ENSMUSG00000019899.17	30	NM_008481	0.6605	1	chr10:27164901-27164924:+	Yes
Lama2-Brie-4	GAGTGTCCTATTGGGTACAC	Lama2	ENSMUSG00000019899.17	18	NM_008481	0.6754	1	chr10:27223997-27224020:-	Yes
Lef1-Brie-1	TCAGGAGCCCTACCACGACA	Lef1	ENSMUSG00000027985.14	2	NM_010703	0.6378	1	chr3:131113878-131113901:+	Yes
Lef1-Brie-2	GGACGAAGGCGATCCCCAGA	Lef1	ENSMUSG00000027985.14	1	NM_010703	0.6297	1	chr3:131111545-131111568:+	Yes
Lef1-Brie-3	GCAGTCAAATAAAGTGCCCG	Lef1	ENSMUSG00000027985.14	4	NM_010703	0.6672	1	chr3:131184638-131184661:+	Yes
Lef1-Brie-4	GGAAGTGTCGCCTGACAGTG	Lef1	ENSMUSG00000027985.14	6	NM_010703	0.7543	1	chr3:131191075-131191098:-	Yes
Smad4-Brie-1	TGAATCCATATCACTATGAG	Smad4	ENSMUSG00000024515.13	3	NM_008540	0.6399	1	chr18:73675789-73675812:-	Yes
Smad4-Brie-2	GGTGGCGTTAGACTCTGCCG	Smad4	ENSMUSG00000024515.13	5	NM_008540	0.7	1	chr18:73662697-73662720:+	Yes
Smad4-Brie-3	TGTCACCATACAGAGAACAT	Smad4	ENSMUSG00000024515.13	2	NM_008540	0.6474	1	chr18:73677676-73677699:-	Yes
Smad4-Brie-4	CAAAAGCGATCTCCTCCCGA	Smad4	ENSMUSG00000024515.13	9	NM_008540	0.6417	1	chr18:73649776-73649799:+	Yes
Mbd1-Brie-1	ACGTTGTGCAAAGATTGTCG	Mbd1	ENSMUSG00000024561.11	5	NM_013594	0.7553	1	chr18:74273795-74273818:+	Yes
Mbd1-Brie-2	GGGGCCTTATATTCCCCCTG	Mbd1	ENSMUSG00000024561.11	4	NM_013594	0.6645	1	chr18:74273520-74273543:-	Yes
Mbd1-Brie-3	ACAGGGTAAGATCACATGCA	Mbd1	ENSMUSG00000024561.11	3	NM_013594	0.6623	1	chr18:74273259-74273282:-	Yes
Mbd1-Brie-4	CTGGTCTCAAGCGCCAGTGG	Mbd1	ENSMUSG00000024561.11	8	NM_013594	0.5906	1	chr18:74274726-74274749:+	Yes
Mbd4-Brie-1	CCGAAAGGGAGCATCAATCC	Mbd4	ENSMUSG00000030322.12	3	NM_010774	0.5988	1	chr6:115849606-115849629:-	Yes
Mbd4-Brie-2	GCCTGTGCAAGGGAGACTGT	Mbd4	ENSMUSG00000030322.12	3	NM_010774	0.6202	1	chr6:115849168-115849191:-	Yes
Mbd4-Brie-3	TCAGAGTCGCCAGAAAGCAG	Mbd4	ENSMUSG00000030322.12	3	NM_010774	0.6672	1	chr6:115849459-115849482:-	Yes
Mbd4-Brie-4	TGCGCTCACTGCTTATCACC	Mbd4	ENSMUSG00000030322.12	2	NM_010774	0.5834	1	chr6:115850765-115850788:+	Yes
Met-Brie-1	GTATCGGACAGAGTTTACCA	Met	ENSMUSG00000009376.15	4	NM_008591	0.7745	1	chr6:17513393-17513416:+	Yes
Met-Brie-2	TAATAACAAGCATTTCTCCG	Met	ENSMUSG00000009376.15	9	NM_008591	0.7376	1	chr6:17534128-17534151:+	Yes
Met-Brie-3	CCCTGGTTTACTGACATACG	Met	ENSMUSG00000009376.15	3	NM_008591	0.6548	1	chr6:17492192-17492215:-	Yes
Met-Brie-4	GGTGGATTTCATAGACAACG	Met	ENSMUSG00000009376.15	10	NM_008591	0.7989	1	chr6:17535061-17535084:-	Yes
Msh3-Brie-1	GATCTCCAGATTCCTTAGCG	Msh3	ENSMUSG00000014850.15	11	NM_010829	0.721	1	chr13:92300285-92300308:+	Yes
Msh3-Brie-2	AGGACTTACCACGATACCAA	Msh3	ENSMUSG00000014850.15	7	NM_010829	0.6517	1	chr13:92344946-92344969:+	Yes
Msh3-Brie-3	CTTACTCCGAGCACTCATCG	Msh3	ENSMUSG00000014850.15	14	NM_010829	0.7482	1	chr13:92274793-92274816:-	Yes
Msh3-Brie-4	TGTGGATTTCGTATAAAGAG	Msh3	ENSMUSG00000014850.15	6	NM_010829	0.6907	1	chr13:92346745-92346768:+	Yes
Myc-Brie-1	GCTGTACGGAGTCGTAGTCG	Myc	ENSMUSG00000022346.15	2	NM_010849	0.7082	1	chr15:61987559-61987582:-	Yes
Myc-Brie-2	AGAGGCAAACCCCTGCCAAG	Myc	ENSMUSG00000022346.15	3	NM_010849	0.677	1	chr15:61989393-61989416:+	Yes
Myc-Brie-3	GTCAATGCACTCGGACGCGG	Myc	ENSMUSG00000022346.15	2	NM_010849	0.6217	1	chr15:61988071-61988094:-	Yes
Myc-Brie-4	GTAGCGACCGCAACATAGGA	Myc	ENSMUSG00000022346.15	2	NM_010849	0.6079	1	chr15:61987734-61987757:-	Yes
Nf1-Brie-1	GGAAACGTGGCATGTCTCGG	Nf1	ENSMUSG00000020716.16	26	NM_010897	0.6916	1	chr11:79447557-79447580:+	Yes
Nf1-Brie-2	AGCGCACCCAGCAATACGAA	Nf1	ENSMUSG00000020716.16	12	NM_010897	0.6541	1	chr11:79418655-79418678:+	Yes
Nf1-Brie-3	GACAAGATGACAAACCTGGT	Nf1	ENSMUSG00000020716.16	29	NM_010897	0.7164	1	chr11:79454194-79454217:-	Yes
Nf1-Brie-4	GGACGAGAGCAACATAAACA	Nf1	ENSMUSG00000020716.16	8	NM_010897	0.6902	1	chr11:79409529-79409552:+	Yes
Nfkbia-Brie-1	AGGCCACCAACTACAATGGT	Nfkbia	ENSMUSG00000021025.8	3	NM_010907	0.6182	1	chr12:55491114-55491137:-	Yes
Nfkbia-Brie-2	GTGGACGATCGCCACGACAG	Nfkbia	ENSMUSG00000021025.8	1	NM_010907	0.6085	1	chr12:55492428-55492451:-	Yes
Nfkbia-Brie-3	CCAATGACTTCCATGGTCAG	Nfkbia	ENSMUSG00000021025.8	2	NM_010907	0.6663	1	chr12:55491721-55491744:+	Yes
Nfkbia-Brie-4	AGTCACCAAGTGCTCCACGA	Nfkbia	ENSMUSG00000021025.8	4	NM_010907	0.711	1	chr12:55490794-55490817:+	Yes
Nkx2-1-Brie-1	CGCCGCCTACCACATGACGG	Nkx2-1	ENSMUSG00000001496.15	1	NM_001146198	0.666	1	chr12:56534843-56534866:-	Yes
Nkx2-1-Brie-2	CCGCTCGCAGCGTACAGACA	Nkx2-1	ENSMUSG00000001496.15	1	NM_001146198	0.6302	1	chr12:56534929-56534952:-	Yes
Notch1-Brie-1	ATATACATACCCGTCCACTC	Notch1	ENSMUSG00000026923.15	5	NM_008714	0.7296	1	chr2:26481560-26481583:+	Yes
Notch1-Brie-2	CTGCCCACCAGGCTTCGTCG	Notch1	ENSMUSG00000026923.15	23	NM_008714	0.6663	1	chr2:26469917-26469940:-	Yes
Notch1-Brie-3	CAGTGTAATAATCACGCATG	Notch1	ENSMUSG00000026923.15	25	NM_008714	0.7278	1	chr2:26468399-26468422:-	Yes
Notch1-Brie-4	ACCTGCAAGGACATGACCAG	Notch1	ENSMUSG00000026923.15	14	NM_008714	0.6743	1	chr2:26476379-26476402:-	Yes
Notch3-Brie-1	AACATACCCAGTGTGCCAGG	Notch3	ENSMUSG00000038146.8	21	NM_008716	0.7465	1	chr17:32144694-32144717:+	Yes
Notch3-Brie-2	TTGATCTCCACGTTGCAGAG	Notch3	ENSMUSG00000038146.8	13	NM_008716	0.7174	1	chr17:32151683-32151706:+	Yes
Notch3-Brie-3	GGACATCGGTGTCTCAATGG	Notch3	ENSMUSG00000038146.8	5	NM_008716	0.6622	1	chr17:32158266-32158289:-	Yes
Notch3-Brie-4	GCCAATTCGGTCAAGACACG	Notch3	ENSMUSG00000038146.8	8	NM_008716	0.6489	1	chr17:32155982-32156005:+	Yes
Npm1-Brie-4	GTGGACAGCATCTAGTAGGT	Npm1	ENSMUSG00000057113.13	4	NM_001252260	0.5794	1	chr11:33160822-33160845:-	Yes
Nras-Brie-1	AGTACATGAGGACAGGCGAA	Nras	ENSMUSG00000027852.14	3	NM_010937	0.6739	1	chr3:103060297-103060320:+	Yes
Nras-Brie-2	ACAAGTGTGACTTGCCAACA	Nras	ENSMUSG00000027852.14	4	NM_010937	0.5943	1	chr3:103062429-103062452:+	Yes
Nras-Brie-3	GGATTCTTACCGAAAGCAAG	Nras	ENSMUSG00000027852.14	3	NM_010937	0.6546	1	chr3:103060199-103060222:+	Yes
Nras-Brie-4	AGATTCTGATGATGTCCCCA	Nras	ENSMUSG00000027852.14	4	NM_010937	0.6833	1	chr3:103062394-103062417:+	Yes
Nsd1-Brie-1	ATATCGCGAATACTACGTAG	Nsd1	ENSMUSG00000021488.8	4	NM_008739	0.6975	1	chr13:55238705-55238728:+	Yes
Nsd1-Brie-2	GAATTGCTCGTTAAGACACC	Nsd1	ENSMUSG00000021488.8	7	NM_008739	0.6755	1	chr13:55261792-55261815:+	Yes
Nsd1-Brie-3	TCCCTCGAGGCATCTCGGGG	Nsd1	ENSMUSG00000021488.8	12	NM_008739	0.6551	1	chr13:55282732-55282755:-	Yes
Nsd1-Brie-4	GAGGCGCAACCGATTCAGAG	Nsd1	ENSMUSG00000021488.8	5	NM_008739	0.7145	1	chr13:55247955-55247978:-	Yes
Pax3-Brie-1	CCCAGACATTTACACCAGGG	Pax3	ENSMUSG00000004872.15	5	NM_008781	0.7231	1	chr1:78132268-78132291:-	Yes
Pax3-Brie-2	GTTAATGGACCCAGTACCTG	Pax3	ENSMUSG00000004872.15	3	NM_008781	0.6367	1	chr1:78193722-78193745:+	Yes
Pax3-Brie-3	TGCCGCCGATGGCACCAGGT	Pax3	ENSMUSG00000004872.15	2	NM_008781	0.6221	1	chr1:78195261-78195284:+	Yes
Pax3-Brie-4	GAATACAAAAGAGAGAACCC	Pax3	ENSMUSG00000004872.15	3	NM_008781	0.7199	1	chr1:78193810-78193833:-	Yes
Pcna-Brie-1	ATACGTGCAAATTCACCCGA	Pcna	ENSMUSG00000027342.14	4	NM_011045	0.6853	1	chr2:132251385-132251408:+	Yes
Pcna-Brie-2	GCGCAGAGTAAGCTGTACCA	Pcna	ENSMUSG00000027342.14	1	NM_011045	0.6536	1	chr2:132252877-132252900:+	Yes
Pdgfra-Brie-1	TAAGGCAGGAGAAACGATCG	Pdgfra	ENSMUSG00000029231.15	5	NM_011058	0.7218	1	chr5:75167882-75167905:+	Yes
Pdgfra-Brie-2	TAACCTTGCACAATAACGGG	Pdgfra	ENSMUSG00000029231.15	4	NM_011058	0.7059	1	chr5:75166618-75166641:+	Yes
Pdgfra-Brie-3	AGATATACTCATGTCCATCG	Pdgfra	ENSMUSG00000029231.15	12	NM_011058	0.7592	1	chr5:75177973-75177996:-	Yes
Pik3ca-Brie-1	AGCAGATCTTCTAACCCATG	Pik3ca	ENSMUSG00000027665.13	7	NM_008839	0.7276	1	chr3:32443671-32443694:-	Yes
Pik3ca-Brie-2	TCTTACCTAGGATTGGAACA	Pik3ca	ENSMUSG00000027665.13	5	NM_008839	0.7057	1	chr3:32440695-32440718:-	Yes
Pik3ca-Brie-3	GAGGCGAGTTGAGATCCCGC	Pik3ca	ENSMUSG00000027665.13	2	NM_008839	0.6418	1	chr3:32437220-32437243:-	Yes
Pik3ca-Brie-4	CAGTTACTCCCATACAGGAC	Pik3ca	ENSMUSG00000027665.13	8	NM_008839	0.608	1	chr3:32443927-32443950:+	Yes
Pik3r1-Brie-1	GAGCTTTATAAGGAGAGGCG	Pik3r1	ENSMUSG00000041417.15	3	NM_001077495	0.6942	1	chr13:101709671-101709694:+	Yes
Pik3r1-Brie-3	TGGCTACAATGAAACCACTG	Pik3r1	ENSMUSG00000041417.15	2	NM_001077495	0.81	1	chr13:101757466-101757489:-	Yes
Pik3r1-Brie-4	CTGGAAATCTGAAAAGCACG	Pik3r1	ENSMUSG00000041417.15	6	NM_001077495	0.6379	1	chr13:101701717-101701740:+	Yes
Ptch1-Brie-1	AGCTAATCTCGAGACCAACG	Ptch1	ENSMUSG00000021466.12	2	NM_008957	0.761	1	chr13:63563640-63563663:-	Yes
Ptch1-Brie-2	TGTGAGGGTCATACTCTGTG	Ptch1	ENSMUSG00000021466.12	14	NM_008957	0.7473	1	chr13:63533499-63533522:+	Yes
Ptch1-Brie-3	CTGGCAGAGGACTTACGTGG	Ptch1	ENSMUSG00000021466.12	8	NM_008957	0.7212	1	chr13:63542163-63542186:-	Yes
Ptch1-Brie-4	TAAAAATGGATCAGATGACG	Ptch1	ENSMUSG00000021466.12	16	NM_008957	0.7139	1	chr13:63527208-63527231:-	Yes
Pten-Brie-1	CCTCCAATTCAGGACCCACG	Pten	ENSMUSG00000013663.7	7	NM_008960	0.7342	1	chr19:32815458-32815481:+	Yes
Pten-Brie-2	TGTGCATATTTATTGCATCG	Pten	ENSMUSG00000013663.7	5	NM_008960	0.6993	1	chr19:32800012-32800035:+	Yes
Pten-Brie-3	ACTATTCCAATGTTCAGTGG	Pten	ENSMUSG00000013663.7	6	NM_008960	0.6778	1	chr19:32811806-32811829:+	Yes
Pten-Brie-4	GGTTTGATAAGTTCTAGCTG	Pten	ENSMUSG00000013663.7	5	NM_008960	0.6721	1	chr19:32799892-32799915:-	Yes
Rb1-Brie-1	AAATGATACGAGGATTATCG	Rb1	ENSMUSG00000022105.6	8	NM_009029	0.696	1	chr14:73280156-73280179:-	Yes
Rb1-Brie-2	AGAGAAGTTTGCTAACGCTG	Rb1	ENSMUSG00000022105.6	13	NM_009029	0.6318	1	chr14:73265544-73265567:-	Yes
Rb1-Brie-3	TAAGTACGTTCAGAATCCAC	Rb1	ENSMUSG00000022105.6	17	NM_009029	0.6263	1	chr14:73262659-73262682:+	Yes
Rb1-Brie-4	GCAGTATGGTTACCCTGGAG	Rb1	ENSMUSG00000022105.6	18	NM_009029	0.6391	1	chr14:73216672-73216695:+	Yes
Rbbp4-Brie-3	CTGAGCCAAATAGAGACTCG	Rbbp4	ENSMUSG00000057236.10	6	NM_009030	0.6435	1	chr4:129322103-129322126:+	Yes
Rbl1-Brie-1	ATCCGCTCACGAAACTCTTG	Rbl1	ENSMUSG00000027641.13	3	NM_011249	0.6125	1	chr2:157196280-157196303:+	Yes
Rbl1-Brie-2	GCTCACCCCGTACTTTCCCG	Rbl1	ENSMUSG00000027641.13	12	NM_011249	0.6149	1	chr2:157177260-157177283:-	Yes
Rbl1-Brie-3	CTACCCCACTTACTGGACGG	Rbl1	ENSMUSG00000027641.13	9	NM_011249	0.7115	1	chr2:157192031-157192054:-	Yes
Rbl1-Brie-4	GTGGGAGCCTTCGACAGGGT	Rbl1	ENSMUSG00000027641.13	14	NM_011249	0.7035	1	chr2:157174769-157174792:-	Yes
Ret-Brie-1	CGGCACAGCGCATCACACAG	Ret	ENSMUSG00000030110.13	11	NM_009050	0.7371	1	chr6:118173643-118173666:+	Yes
Ret-Brie-2	ATTTACAAATAGGGTCCCCG	Ret	ENSMUSG00000030110.13	7	NM_009050	0.7386	1	chr6:118176295-118176318:+	Yes
Ret-Brie-3	CGTCACCCTGAACCTACCCA	Ret	ENSMUSG00000030110.13	6	NM_009050	0.6355	1	chr6:118178508-118178531:-	Yes
Ret-Brie-4	TCTATGGCGTCTACCGTACA	Ret	ENSMUSG00000030110.13	2	NM_009050	0.5917	1	chr6:118184276-118184299:-	Yes
Robo1-Brie-1	TTCGATGTAAGCGCTCCACG	Robo1	ENSMUSG00000022883.11	10	NM_019413	0.7105	1	chr16:72972031-72972054:-	Yes
Robo1-Brie-2	GCTGGACGTTCGTAATGGTG	Robo1	ENSMUSG00000022883.11	8	NM_019413	0.6665	1	chr16:72962218-72962241:-	Yes
Robo1-Brie-3	GATACAGTTACACTTCGGGG	Robo1	ENSMUSG00000022883.11	15	NM_019413	0.6993	1	chr16:72979855-72979878:-	Yes
Robo1-Brie-4	CTGGGTCTCTTCACAAACGA	Robo1	ENSMUSG00000022883.11	5	NM_019413	0.6645	1	chr16:72933678-72933701:-	Yes
Rpl22-Brie-2	CAAGATCACTGTCACTTCAG	Rpl22	ENSMUSG00000028936.15	3	NM_001277113	0.6011	1	chr4:152330089-152330112:+	Yes
Rpl7-Brie-1	GAAGGCAAAGCACTATCACA	Rpl7	ENSMUSG00000043716.13	3	NM_011291	0.6667	1	chr1:16103279-16103302:-	Yes
Rpl7-Brie-3	TGGAGCCATACATTGCATGG	Rpl7	ENSMUSG00000043716.13	4	NM_011291	0.82	1	chr1:16102690-16102713:-	Yes
Polr2a-Brie-1	TGAGATGCCCGACTTTGACG	Polr2a	ENSMUSG00000005198.15	21	NM_001291068	0.6864	1	chr11:69739977-69740000:-	Yes
Polr2a-Brie-2	TGCCCAGGGACTTCTTACAA	Polr2a	ENSMUSG00000005198.15	12	NM_001291068	0.6894	1	chr11:69743913-69743936:+	Yes
Polr2a-Brie-3	CAATTCGATCGCCATTATCG	Polr2a	ENSMUSG00000005198.15	8	NM_001291068	0.6313	1	chr11:69745621-69745644:+	Yes
Polr2a-Brie-4	ATGGAGATGACCCACTAAGT	Polr2a	ENSMUSG00000005198.15	19	NM_001291068	0.6531	1	chr11:69741145-69741168:-	Yes
Rps18-Brie-1	TTTGACCTCAGGGCGTGGGG	Rps18	ENSMUSG00000008668.15	3	NM_011296	0.6075	1	chr17:33952579-33952602:-	Yes
Rps18-Brie-4	AAAATCTAGGTTCTGGCCAA	Rps18	ENSMUSG00000008668.15	4	NM_011296	0.5557	1	chr17:33952298-33952321:-	Yes
Ryr2-Brie-1	TGGAGCCTGACATGTCCGCG	Ryr2	ENSMUSG00000021313.16	49	NM_023868	0.7594	1	chr13:11710051-11710074:-	Yes
Ryr2-Brie-2	TATGCCCATTGAATGTGCCG	Ryr2	ENSMUSG00000021313.16	31	NM_023868	0.7348	1	chr13:11750911-11750934:-	Yes
Ryr2-Brie-3	CCGTCACAAAGGGTTCCGTG	Ryr2	ENSMUSG00000021313.16	20	NM_023868	0.719	1	chr13:11799822-11799845:+	Yes
Ryr2-Brie-4	TTACTCATGTCAATAGCACG	Ryr2	ENSMUSG00000021313.16	57	NM_023868	0.7011	1	chr13:11692663-11692686:+	Yes
Sord-Brie-1	CAGTACTCATCTACTTCTCG	Sord	ENSMUSG00000027227.7	4	NM_146126	0.6623	1	chr2:122253215-122253238:-	Yes
Sord-Brie-3	TGTGCTTGTAGAATCGGCAG	Sord	ENSMUSG00000027227.7	4	NM_146126	0.581	1	chr2:122253304-122253327:-	Yes
Sord-Brie-4	TCTTACCAGCGCCACACACA	Sord	ENSMUSG00000027227.7	5	NM_146126	0.6263	1	chr2:122256943-122256966:-	Yes
Foxp3-Brie-1	CATACCTGATGCATGAAGTG	Foxp3	ENSMUSG00000039521.13	5	NM_001199347	0.7323	1	chrX:7587160-7587183:-	Yes
Foxp3-Brie-2	TCTACCCACAGGGATCAATG	Foxp3	ENSMUSG00000039521.13	7	NM_001199347	0.7403	1	chrX:7587775-7587798:+	Yes
Foxp3-Brie-3	AGGTCGGGACCTGCGAAGTG	Foxp3	ENSMUSG00000039521.13	4	NM_001199347	0.5877	1	chrX:7586491-7586514:+	Yes
Foxp3-Brie-4	GCAAGAGCTCTTGTCCATTG	Foxp3	ENSMUSG00000039521.13	11	NM_001199347	0.6106	1	chrX:7591373-7591396:-	Yes
Sin3b-Brie-1	TGAGGACCGACAGATCCTAG	Sin3b	ENSMUSG00000031622.16	13	NM_009188	0.757	1	chr8:72749783-72749806:+	Yes
Sin3b-Brie-2	CTCCAAGAAGACGCCCTACG	Sin3b	ENSMUSG00000031622.16	10	NM_009188	0.6758	1	chr8:72744952-72744975:+	Yes
Sin3b-Brie-3	ATGTCTATACGGTATCCAAG	Sin3b	ENSMUSG00000031622.16	3	NM_009188	0.7344	1	chr8:72725621-72725644:-	Yes
Sin3b-Brie-4	ACTAAGGGCCGTCCATTCCG	Sin3b	ENSMUSG00000031622.16	5	NM_009188	0.6344	1	chr8:72733359-72733382:+	Yes
Slit2-Brie-1	TACATCGATAAAAATCAACG	Slit2	ENSMUSG00000031558.15	26	NM_178804	0.8134	1	chr5:48256838-48256861:-	Yes
Slit2-Brie-2	GTGAGAAATTACCTGAACAA	Slit2	ENSMUSG00000031558.15	14	NM_178804	0.68	1	chr5:48220069-48220092:-	Yes
Slit2-Brie-3	TAAGATCACGGATATCGAGG	Slit2	ENSMUSG00000031558.15	17	NM_178804	0.6754	1	chr5:48231926-48231949:+	Yes
Slit2-Brie-4	GGATGGGAACCAGTTTACGC	Slit2	ENSMUSG00000031558.15	21	NM_178804	0.6647	1	chr5:48242554-48242577:+	Yes
Smarca4-Brie-1	GAGGTATGTGATGAGCGCGA	Smarca4	ENSMUSG00000032187.16	16	NM_001174079	0.7121	1	chr9:21660798-21660821:-	Yes
Smarca4-Brie-2	CCCTGTGAAGGTGATCCACG	Smarca4	ENSMUSG00000032187.16	12	NM_001174079	0.6824	1	chr9:21647382-21647405:+	Yes
Smarca4-Brie-3	CAAACGTCAGTCACTACGGG	Smarca4	ENSMUSG00000032187.16	8	NM_001174079	0.6543	1	chr9:21639297-21639320:+	Yes
Smarca4-Brie-4	GCTGCAGCACCTTCGAACAG	Smarca4	ENSMUSG00000032187.16	19	NM_001174079	0.6532	1	chr9:21667352-21667375:+	Yes
Smarcb1-Brie-1	AGATCATGGATATACCACCC	Smarcb1	ENSMUSG00000000902.13	3	NM_011418	0.7331	1	chr10:75915172-75915195:-	Yes
Smarcb1-Brie-2	CTGGCGGCGACTAGCCACTG	Smarcb1	ENSMUSG00000000902.13	2	NM_011418	0.6842	1	chr10:75916832-75916855:-	Yes
Smarcb1-Brie-3	GTTCTACATGATCGGCTCCG	Smarcb1	ENSMUSG00000000902.13	1	NM_011418	0.6909	1	chr10:75921301-75921324:-	Yes
Smarcb1-Brie-4	TCTTCTTGTCCCGACCCATG	Smarcb1	ENSMUSG00000000902.13	4	NM_011418	0.6726	1	chr10:75911534-75911557:+	Yes
Smarcc1-Brie-1	TCAGCTAACACATTGAAGTG	Smarcc1	ENSMUSG00000032481.17	17	NM_009211	0.6918	1	chr9:110186845-110186868:-	Yes
Smarcc1-Brie-2	GCTGCAGCAGATGCTACACG	Smarcc1	ENSMUSG00000032481.17	20	NM_009211	0.6732	1	chr9:110196374-110196397:-	Yes
Smarcc1-Brie-3	TAAAACACTAGCTGGACTGG	Smarcc1	ENSMUSG00000032481.17	2	NM_009211	0.6758	1	chr9:110135594-110135617:+	Yes
Smarcc1-Brie-4	TGAGCAAGAAGATCTTACCA	Smarcc1	ENSMUSG00000032481.17	11	NM_009211	0.717	1	chr9:110173925-110173948:+	Yes
Kdm5c-Brie-1	AGACTTACCGAAGGTACTGG	Kdm5c	ENSMUSG00000025332.14	15	NM_013668	0.7121	1	chrX:152266723-152266746:-	Yes
Kdm5c-Brie-2	GGATGAGGTAAAACGCACGC	Kdm5c	ENSMUSG00000025332.14	19	NM_013668	0.681	1	chrX:152268934-152268957:+	Yes
Kdm5c-Brie-3	CACAGTATCTTCGTAGTCGG	Kdm5c	ENSMUSG00000025332.14	14	NM_013668	0.656	1	chrX:152262194-152262217:-	Yes
Kdm5c-Brie-4	AGTTCAACAGTTATGGACGA	Kdm5c	ENSMUSG00000025332.14	5	NM_013668	0.6605	1	chrX:152242127-152242150:+	Yes
Stag2-Brie-1	ATTTCGACATACAAGCACCC	Stag2	ENSMUSG00000025862.14	7	NM_021465	0.7058	1	chrX:42223424-42223447:+	Yes
Stag2-Brie-2	CTTACTTTAGCTAATAACTG	Stag2	ENSMUSG00000025862.14	17	NM_021465	0.699	1	chrX:42247040-42247063:-	Yes
Stag2-Brie-3	TGGTTGGACTATGCATGATA	Stag2	ENSMUSG00000025862.14	10	NM_021465	0.6006	1	chrX:42228312-42228335:+	Yes
Stag2-Brie-4	TTTCCTTCCATTCTAGTCGG	Stag2	ENSMUSG00000025862.14	5	NM_021465	0.6037	1	chrX:42217318-42217341:+	Yes
Stk11-Brie-1	GGGCCTGTACCCATTTGAGG	Stk11	ENSMUSG00000003068.16	6	NM_011492	0.7033	1	chr10:80126668-80126691:+	Yes
Stk11-Brie-2	ACTCCATCACCATATACGTA	Stk11	ENSMUSG00000003068.16	3	NM_011492	0.6402	1	chr10:80125472-80125495:-	Yes
Stk11-Brie-3	AGTCCATTGGCAATCTCAGG	Stk11	ENSMUSG00000003068.16	5	NM_011492	0.6272	1	chr10:80126295-80126318:-	Yes
Stk11-Brie-4	TCATCGGCAAGTACCTGATG	Stk11	ENSMUSG00000003068.16	1	NM_011492	0.6192	1	chr10:80116750-80116773:+	Yes
Tert-Brie-1	CCTCCAGCCTAACTTGACTG	Tert	ENSMUSG00000021611.9	2	NM_009354	0.7219	1	chr13:73628192-73628215:+	Yes
Tert-Brie-2	CACAGAGGGCCAGATATCCG	Tert	ENSMUSG00000021611.9	2	NM_009354	0.6901	1	chr13:73627672-73627695:-	Yes
Tert-Brie-3	TCAGCATGCTCAACTATGAG	Tert	ENSMUSG00000021611.9	5	NM_009354	0.6711	1	chr13:73636390-73636413:+	Yes
Tert-Brie-4	AAGTCCTGCTCGGTCCCCCG	Tert	ENSMUSG00000021611.9	2	NM_009354	0.6543	1	chr13:73627952-73627975:+	Yes
Tgfbr2-Brie-1	CCTACGAGGAGTACTCCTCG	Tgfbr2	ENSMUSG00000032440.13	5	NM_009371	0.7073	1	chr9:116109896-116109919:-	Yes
Tgfbr2-Brie-2	ACCTGCAGGAGTACCTCACG	Tgfbr2	ENSMUSG00000032440.13	5	NM_009371	0.7405	1	chr9:116109740-116109763:-	Yes
Tgfbr2-Brie-3	GAAGCCGCATGAAGTCTGCG	Tgfbr2	ENSMUSG00000032440.13	3	NM_009371	0.7366	1	chr9:116131551-116131574:-	Yes
Tgfbr2-Brie-4	CCTTGTAGACCTCGGCGAAG	Tgfbr2	ENSMUSG00000032440.13	5	NM_009371	0.6245	1	chr9:116109976-116109999:+	Yes
Traf3-Brie-1	GCTGGGGGCATTGACACACT	Traf3	ENSMUSG00000021277.16	8	NM_011632	0.6458	1	chr12:111251145-111251168:-	Yes
Traf3-Brie-2	CAGGTTCACGTGCTGTACCG	Traf3	ENSMUSG00000021277.16	9	NM_011632	0.6314	1	chr12:111252700-111252723:-	Yes
Traf3-Brie-3	AGTGACTGCACGTGGCCTCG	Traf3	ENSMUSG00000021277.16	6	NM_011632	0.7009	1	chr12:111243483-111243506:-	Yes
Traf3-Brie-4	GCTTTGAGATCGAGATTGAG	Traf3	ENSMUSG00000021277.16	10	NM_011632	0.5859	1	chr12:111255292-111255315:+	Yes
Trp53-Brie-1	AACAGATCGTCCATGCAGTG	Trp53	ENSMUSG00000059552.13	4	NM_011640	0.706	1	chr11:69587377-69587400:-	Yes
Trp53-Brie-2	TCCACCCGGATAAGATGCTG	Trp53	ENSMUSG00000059552.13	6	NM_011640	0.6717	1	chr11:69588636-69588659:-	Yes
Trp53-Brie-3	GAAGTCACAGCACATGACGG	Trp53	ENSMUSG00000059552.13	5	NM_011640	0.6943	1	chr11:69588479-69588502:+	Yes
Trp53-Brie-4	GTGTAATAGCTCCTGCATGG	Trp53	ENSMUSG00000059552.13	7	NM_011640	0.6501	1	chr11:69589178-69589201:+	Yes
Trp63-Brie-1	AAGGACACATCGAAGCTGTG	Trp63	ENSMUSG00000022510.14	2	NM_001127262	0.6629	1	chr16:25820582-25820605:-	Yes
Trp63-Brie-2	GACAGCGCAAAGAACGGCGA	Trp63	ENSMUSG00000022510.14	6	NM_001127262	0.6403	1	chr16:25866177-25866200:+	Yes
Trp63-Brie-3	TCTACTCGAATCAGATGACT	Trp63	ENSMUSG00000022510.14	4	NM_001127262	0.6231	1	chr16:25863688-25863711:-	Yes
Trp63-Brie-4	CCGTCACGCTATTCTGTGCG	Trp63	ENSMUSG00000022510.14	2	NM_001127262	0.6141	1	chr16:25820473-25820496:-	Yes
Ctr9-Brie-1	GGAGAAACGAGACATAGCCA	Ctr9	ENSMUSG00000005609.16	9	NM_009431	0.7136	1	chr7:111043240-111043263:+	Yes
Ctr9-Brie-2	TATTGATCCTAGCAACCCGA	Ctr9	ENSMUSG00000005609.16	7	NM_009431	0.677	1	chr7:111040601-111040624:+	Yes
Ctr9-Brie-3	CATCTGGCAAAACAAGAATG	Ctr9	ENSMUSG00000005609.16	14	NM_009431	0.6644	1	chr7:111046289-111046312:+	Yes
Ctr9-Brie-4	GTTTCCGAGTCTAAAATGGA	Ctr9	ENSMUSG00000005609.16	11	NM_009431	0.6418	1	chr7:111043704-111043727:-	Yes
Vhl-Brie-1	GCCCGGTGGTAAGATCGGGT	Vhl	ENSMUSG00000033933.13	1	NM_009507	0.6075	1	chr6:113624327-113624350:-	Yes
Vhl-Brie-2	TGTCCATCGACATTGAGGGA	Vhl	ENSMUSG00000033933.13	2	NM_009507	0.6606	1	chr6:113628162-113628185:-	Yes
Vhl-Brie-3	CCGTCGAAGTTGAGCCACAA	Vhl	ENSMUSG00000033933.13	1	NM_009507	0.6007	1	chr6:113624293-113624316:-	Yes
Vhl-Brie-4	TTAACCTGGCAATGTGATGT	Vhl	ENSMUSG00000033933.13	2	NM_009507	0.5948	1	chr6:113628196-113628219:-	Yes
Wt1-Brie-1	CAGCACGGTCACTTTCGACG	Wt1	ENSMUSG00000016458.14	2	NM_144783	0.7384	1	chr2:105132941-105132964:+	Yes
Wt1-Brie-2	CCCGCACGTCGGAACCCATG	Wt1	ENSMUSG00000016458.14	1	NM_144783	0.6777	1	chr2:105126996-105127019:-	Yes
Wt1-Brie-3	GGAGGCGCGAAGTCCAACAC	Wt1	ENSMUSG00000016458.14	1	NM_144783	0.6417	1	chr2:105127108-105127131:-	Yes
Wt1-Brie-4	GTGTGGCAGCCATACACCGG	Wt1	ENSMUSG00000016458.14	3	NM_144783	0.6255	1	chr2:105133424-105133447:-	Yes
Atrx-Brie-1	GAATGGCCGTAAAAGTTCTG	Atrx	ENSMUSG00000031229.16	9	NM_009530	0.7104	1	chrX:105876398-105876421:-	Yes
Atrx-Brie-2	GACAATCTCAAAAAACGCGG	Atrx	ENSMUSG00000031229.16	6	NM_009530	0.6857	1	chrX:105884305-105884328:-	Yes
Atrx-Brie-3	GGGAGTTGCTCCATAGCAGG	Atrx	ENSMUSG00000031229.16	9	NM_009530	0.671	1	chrX:105875608-105875631:-	Yes
Atrx-Brie-4	ACATACCTAACTGCTCTCTG	Atrx	ENSMUSG00000031229.16	11	NM_009530	0.7627	1	chrX:105856451-105856474:+	Yes
Xrcc1-Brie-1	CATTGCCAATGTCCACACTG	Xrcc1	ENSMUSG00000051768.9	3	NM_009532	0.7157	1	chr7:24559755-24559778:-	Yes
Xrcc1-Brie-2	CCGGATTGTGCGTAAAGAGT	Xrcc1	ENSMUSG00000051768.9	10	NM_009532	0.6028	1	chr7:24567860-24567883:+	Yes
Xrcc1-Brie-3	TCCTGCTGGGTCACTCGTAG	Xrcc1	ENSMUSG00000051768.9	7	NM_009532	0.5937	1	chr7:24566857-24566880:-	Yes
Xrcc1-Brie-4	TGTGAAACTTCACAAAACTC	Xrcc1	ENSMUSG00000051768.9	5	NM_009532	0.6117	1	chr7:24566232-24566255:-	Yes
Ywhae-Brie-1	GAGCAGGCCGAGCGATACGA	Ywhae	ENSMUSG00000020849.13	1	NM_009536	0.6415	1	chr11:75733069-75733092:+	Yes
Ywhae-Brie-2	TAGCAGCTTTGTAAGCCACG	Ywhae	ENSMUSG00000020849.13	4	NM_009536	0.7788	1	chr11:75756888-75756911:-	Yes
Ywhae-Brie-3	CTCATTCCAGCAGCTAACAC	Ywhae	ENSMUSG00000020849.13	3	NM_009536	0.5762	1	chr11:75755630-75755653:+	Yes
Ywhae-Brie-4	CAAACTCAGCCAGATACCTG	Ywhae	ENSMUSG00000020849.13	4	NM_009536	0.7142	1	chr11:75756828-75756851:-	Yes
Map2k4-Brie-1	TTTGTAAAACTTATCGAACG	Map2k4	ENSMUSG00000033352.11	5	NM_009157	0.7158	1	chr11:65712240-65712263:+	Yes
Map2k4-Brie-3	TGGATTTGGATGTAGTAATG	Map2k4	ENSMUSG00000033352.11	4	NM_009157	0.7035	1	chr11:65719534-65719557:-	Yes
Map2k4-Brie-4	AACTTGAAAATTATTCACAG	Map2k4	ENSMUSG00000033352.11	6	NM_009157	0.7269	1	chr11:65709930-65709953:-	Yes
Map3k1-Brie-1	TAGTGTCTACAACTGGCCGG	Map3k1	ENSMUSG00000021754.17	11	NM_011945	0.7101	1	chr13:111758093-111758116:+	Yes
Map3k1-Brie-2	ATAGTGTTGGACACTACCTG	Map3k1	ENSMUSG00000021754.17	4	NM_011945	0.7332	1	chr13:111769269-111769292:+	Yes
Map3k1-Brie-3	CTCCACTTAGATCTACAAAG	Map3k1	ENSMUSG00000021754.17	8	NM_011945	0.7576	1	chr13:111763516-111763539:+	Yes
Map3k1-Brie-4	TCTTTCCCACGACGTTAGTG	Map3k1	ENSMUSG00000021754.17	10	NM_011945	0.6389	1	chr13:111760136-111760159:-	Yes
Exo1-Brie-1	TCTTACAGCCAAATGCGAGG	Exo1	ENSMUSG00000039748.11	6	NM_012012	0.7226	1	chr1:175888836-175888859:-	Yes
Exo1-Brie-2	TTTATTCCTCATCTTAGACG	Exo1	ENSMUSG00000039748.11	11	NM_012012	0.6832	1	chr1:175899541-175899564:-	Yes
Exo1-Brie-3	CAATAACCCCGATATCGTGA	Exo1	ENSMUSG00000039748.11	7	NM_012012	0.6629	1	chr1:175892124-175892147:+	Yes
Exo1-Brie-4	CTGGACAGTCCAGTGCCCCG	Exo1	ENSMUSG00000039748.11	12	NM_012012	0.6953	1	chr1:175900981-175901004:-	Yes
Rps11-Brie-2	AGGCTTCAAGACGCCTAAAG	Rps11	ENSMUSG00000003429.11	2	NM_013725	0.5701	1	chr7:45123417-45123440:-	Yes
Rps11-Brie-4	CAACATCCCACTCACCAGAC	Rps11	ENSMUSG00000003429.11	3	NM_013725	0.5601	1	chr7:45123147-45123170:+	Yes
Fbxw7-Brie-1	GTATGTCACAGATTCTAACG	Fbxw7	ENSMUSG00000028086.15	1	NM_080428	0.7735	1	chr3:84952487-84952510:-	Yes
Fbxw7-Brie-2	ACGTTAGTGGGACATACAGG	Fbxw7	ENSMUSG00000028086.15	8	NM_080428	0.6774	1	chr3:84972383-84972406:+	Yes
Fbxw7-Brie-3	ACTGTAGGCATGTGATCACA	Fbxw7	ENSMUSG00000028086.15	7	NM_080428	0.6679	1	chr3:84970815-84970838:-	Yes
Fbxw7-Brie-4	GTGTTGCTGAACATGGTACA	Fbxw7	ENSMUSG00000028086.15	3	NM_080428	0.6435	1	chr3:84958512-84958535:-	Yes
Fubp1-Brie-1	GGGTCACCCGTAATCCTAAG	Fubp1	ENSMUSG00000028034.15	9	NM_057172	0.6177	1	chr3:152219995-152220018:-	Yes
Fubp1-Brie-2	GGACTAGTTATTGGAAAGGG	Fubp1	ENSMUSG00000028034.15	8	NM_057172	0.6811	1	chr3:152219801-152219824:+	Yes
Fubp1-Brie-3	GCATACAAGACCTTTCTGGT	Fubp1	ENSMUSG00000028034.15	7	NM_057172	0.6426	1	chr3:152218222-152218245:-	Yes
Fubp1-Brie-4	TCAAATGACTATGGTTATGG	Fubp1	ENSMUSG00000028034.15	2	NM_057172	0.6289	1	chr3:152214018-152214041:+	Yes
Tet1-Brie-1	GATTAATCACATCAACGCCG	Tet1	ENSMUSG00000047146.17	3	NM_027384	0.7415	1	chr10:62839147-62839170:-	Yes
Tet1-Brie-2	TGGCGGCGTAGAATTACATG	Tet1	ENSMUSG00000047146.17	1	NM_027384	0.6893	1	chr10:62878322-62878345:+	Yes
Tet1-Brie-3	AATTCAAGACAGAATCCGGT	Tet1	ENSMUSG00000047146.17	3	NM_027384	0.6656	1	chr10:62838617-62838640:-	Yes
Tet1-Brie-4	TTTGCCCAGACCATAAGGAA	Tet1	ENSMUSG00000047146.17	3	NM_027384	0.6932	1	chr10:62840064-62840087:-	Yes
Dnmt3l-Brie-1	GGGAGGAACGCTGAAGTACG	Dnmt3l	ENSMUSG00000000730.13	10	NM_001081695	0.6193	1	chr10:78055014-78055037:+	Yes
Dnmt3l-Brie-2	GAACTCTCCAGGTGTACACT	Dnmt3l	ENSMUSG00000000730.13	6	NM_001081695	0.6529	1	chr10:78051848-78051871:+	Yes
Dnmt3l-Brie-3	CTCAGAGAGGATCAATGCCA	Dnmt3l	ENSMUSG00000000730.13	8	NM_001081695	0.6177	1	chr10:78052756-78052779:+	Yes
Dnmt3l-Brie-4	GGGGCTCTCACAGATGAACA	Dnmt3l	ENSMUSG00000000730.13	7	NM_001081695	0.72	1	chr10:78052070-78052093:-	Yes
Naa10-Brie-1	AGTGAGGTGATATGTCCATG	Naa10	ENSMUSG00000031388.14	4	NM_019870	0.7609	1	chrX:73919963-73919986:+	Yes
Naa10-Brie-2	CCTCATCAGCCATCTGCGTG	Naa10	ENSMUSG00000031388.14	7	NM_019870	0.6311	1	chrX:73917841-73917864:+	Yes
Naa10-Brie-3	TACCCCCAGGATCAGCGAAG	Naa10	ENSMUSG00000031388.14	7	NM_019870	0.6302	1	chrX:73917913-73917936:-	Yes
Naa10-Brie-4	AGCCAGGCCAAGGCGCCGGT	Naa10	ENSMUSG00000031388.14	5	NM_019870	0.5897	1	chrX:73919833-73919856:+	Yes
Brd4-Brie-1	ACTGCAATATCTGCTCAGAG	Brd4	ENSMUSG00000024002.18	3	NM_198094	0.7298	1	chr17:32229493-32229516:-	Yes
Brd4-Brie-2	TTTGGTACCGTGGATACACC	Brd4	ENSMUSG00000024002.18	6	NM_198094	0.5736	1	chr17:32222131-32222154:+	Yes
Brd4-Brie-3	AGCCATGGCTCGAAAACTCC	Brd4	ENSMUSG00000024002.18	8	NM_198094	0.5522	1	chr17:32220159-32220182:-	Yes
Brd4-Brie-4	CCGCCAAGCTGGGTCCTCGG	Brd4	ENSMUSG00000024002.18	7	NM_198094	0.6569	1	chr17:32221391-32221414:-	Yes
Smarce1-Brie-1	GAATACGAAGCAGAAAAGGT	Smarce1	ENSMUSG00000037935.16	6	NM_020618	0.6571	1	chr11:99219609-99219632:-	Yes
Syne1-Brie-1	GGATCGCTATGGTGATACCG	Syne1	ENSMUSG00000096054.3	17	NM_153399	0.7488	1	chr10:5360738-5360761:-	Yes
Syne1-Brie-2	CCTGGATCATCAAGTATGGG	Syne1	ENSMUSG00000096054.3	15	NM_153399	0.668	1	chr10:5367526-5367549:-	Yes
Syne1-Brie-3	GGTGAAGCGTATTCATGCTG	Syne1	ENSMUSG00000096054.3	5	NM_153399	0.6413	1	chr10:5436779-5436802:-	Yes
Syne1-Brie-4	TTGCTCCCCACTGTTGTACG	Syne1	ENSMUSG00000096054.3	21	NM_153399	0.644	1	chr10:5353954-5353977:-	Yes
Tsc1-Brie-1	CACAGACAGTCAAACGACCG	Tsc1	ENSMUSG00000026812.16	13	NM_022887	0.6863	1	chr2:28675220-28675243:+	Yes
Tsc1-Brie-2	ATGGGTACATCCCATAAAGG	Tsc1	ENSMUSG00000026812.16	7	NM_022887	0.7143	1	chr2:28665065-28665088:-	Yes
Tsc1-Brie-3	GGAGAGTCAAAGCCCCCTCG	Tsc1	ENSMUSG00000026812.16	15	NM_022887	0.7025	1	chr2:28676055-28676078:-	Yes
Tsc1-Brie-4	AAGAGAAGGACATACAGATG	Tsc1	ENSMUSG00000026812.16	18	NM_022887	0.6805	1	chr2:28680041-28680064:+	Yes
Pbrm1-Brie-1	AAAACACTTGCATAACGATG	Pbrm1	ENSMUSG00000042323.17	20	NM_001081251	0.6508	1	chr14:31074887-31074910:+	Yes
Pbrm1-Brie-2	CAATGCCAGGCACTACAATG	Pbrm1	ENSMUSG00000042323.17	17	NM_001081251	0.667	1	chr14:31061711-31061734:+	Yes
Pbrm1-Brie-3	AATAAAAGAGCAGTCCAAGG	Pbrm1	ENSMUSG00000042323.17	12	NM_001081251	0.7511	1	chr14:31046332-31046355:+	Yes
Pbrm1-Brie-4	ACAAGCAGCTTTATACTCAG	Pbrm1	ENSMUSG00000042323.17	6	NM_001081251	0.6709	1	chr14:31032415-31032438:-	Yes
Smarcd3-Brie-1	GTTCCAAGTGAAGAGACCAG	Smarcd3	ENSMUSG00000028949.13	7	NM_025891	0.7813	1	chr5:24595186-24595209:-	Yes
Smarcd3-Brie-2	AACTGGATCAAACCATCATG	Smarcd3	ENSMUSG00000028949.13	4	NM_025891	0.6602	1	chr5:24595993-24596016:-	Yes
Smarcd3-Brie-3	CCCGTACATGGGCAGCCCCG	Smarcd3	ENSMUSG00000028949.13	2	NM_025891	0.679	1	chr5:24598715-24598738:-	Yes
Smarcd3-Brie-4	CTTCCGCATCAGGCTTCGCA	Smarcd3	ENSMUSG00000028949.13	5	NM_025891	0.5764	1	chr5:24595781-24595804:+	Yes
Zc3h13-Brie-1	TCGGGATGGTCATCGAAAGG	Zc3h13	ENSMUSG00000022000.11	10	NM_026083	0.6692	1	chr14:75323689-75323712:+	Yes
Zc3h13-Brie-2	CGAGGATATTCATGTTCGAG	Zc3h13	ENSMUSG00000022000.11	12	NM_026083	0.6745	1	chr14:75328081-75328104:+	Yes
Zc3h13-Brie-3	CGTCGGGATAACAGGGAACG	Zc3h13	ENSMUSG00000022000.11	11	NM_026083	0.6742	1	chr14:75324582-75324605:+	Yes
Zc3h13-Brie-4	GGGCAACCTTGAGACACATG	Zc3h13	ENSMUSG00000022000.11	14	NM_026083	0.7115	1	chr14:75330435-75330458:+	Yes
Setd8-Brie-2	CTGCTTACCCCGTCGCTGCG	Kmt5a	ENSMUSG00000049327.17	2	NM_030241	0.595	1	chr5:124446069-124446092:-	Yes
Setd8-Brie-4	AGCCCTGAAAAAGTCCCTCA	Kmt5a	ENSMUSG00000049327.17	4	NM_030241	0.588	1	chr5:124450835-124450858:+	Yes
Smarcc2-Brie-1	GCACGTGGGAAGCCGCACGC	Smarcc2	ENSMUSG00000025369.15	20	NM_198160	0.6713	1	chr10:128482724-128482747:+	Yes
Smarcc2-Brie-2	GTGATGTCTGCGCTATCATG	Smarcc2	ENSMUSG00000025369.15	16	NM_198160	0.6732	1	chr10:128480441-128480464:+	Yes
Smarcc2-Brie-3	CTCACCGGCAGTTTAGTAAG	Smarcc2	ENSMUSG00000025369.15	2	NM_198160	0.6844	1	chr10:128461453-128461476:-	Yes
Smarcc2-Brie-4	GCGTCCATGCCATTGAACGG	Smarcc2	ENSMUSG00000025369.15	15	NM_198160	0.6432	1	chr10:128474991-128475014:+	Yes
Kmt2e-Brie-1	GTTACGGTACTGATGTAACC	Kmt2e	ENSMUSG00000029004.15	4	NM_026984	0.6748	1	chr5:23464853-23464876:+	Yes
Kmt2e-Brie-2	TCTGTGTCAGACCTTCAACT	Kmt2e	ENSMUSG00000029004.15	21	NM_026984	0.6773	1	chr5:23497877-23497900:+	Yes
Kmt2e-Brie-3	AACAGTCCGTCCAAAACCAG	Kmt2e	ENSMUSG00000029004.15	21	NM_026984	0.6629	1	chr5:23498214-23498237:-	Yes
Kmt2e-Brie-4	GGATCTGTAGTTATGCGCAG	Kmt2e	ENSMUSG00000029004.15	17	NM_026984	0.7055	1	chr5:23496057-23496080:-	Yes
Bcor-Brie-1	GATGAGGCCGAATCCAACGA	Bcor	ENSMUSG00000040363.15	4	NM_029510	0.67	1	chrX:12056485-12056508:-	Yes
Bcor-Brie-2	ACTGGGCAATACCGCAACAG	Bcor	ENSMUSG00000040363.15	4	NM_029510	0.7108	1	chrX:12057735-12057758:-	Yes
Bcor-Brie-3	CAGACACTAAAACTGATGCA	Bcor	ENSMUSG00000040363.15	4	NM_029510	0.6572	1	chrX:12056892-12056915:-	Yes
Bcor-Brie-4	AGTTCCACAAGCACTATCCC	Bcor	ENSMUSG00000040363.15	4	NM_029510	0.6113	1	chrX:12058266-12058289:-	Yes
Cic-Brie-1	ACCTCGAACTGACATGCTAG	Cic	ENSMUSG00000005442.13	11	NM_027882	0.7003	1	chr7:25289471-25289494:-	Yes
Cic-Brie-2	GAAGCAGAAATACCACGACC	Cic	ENSMUSG00000005442.13	5	NM_027882	0.689	1	chr7:25285785-25285808:+	Yes
Cic-Brie-3	CACTAAACTGACACCCATTG	Cic	ENSMUSG00000005442.13	10	NM_027882	0.6696	1	chr7:25288761-25288784:-	Yes
Cic-Brie-4	AGAACGGCTACACGCAGTTG	Cic	ENSMUSG00000005442.13	7	NM_027882	0.6234	1	chr7:25286888-25286911:+	Yes
Amer1-Brie-1	CTGCCTTGGAGTATCAGATG	Amer1	ENSMUSG00000050332.7	2	NM_175179	0.6762	1	chrX:95426527-95426550:-	Yes
Amer1-Brie-2	AACAAGAGTAAGACTCACGA	Amer1	ENSMUSG00000050332.7	2	NM_175179	0.713	1	chrX:95428217-95428240:-	Yes
Amer1-Brie-3	CCTGGGTAGACAATCCCTGT	Amer1	ENSMUSG00000050332.7	2	NM_175179	0.6581	1	chrX:95426959-95426982:+	Yes
Amer1-Brie-4	AAAATCCAGAAAAACTCACA	Amer1	ENSMUSG00000050332.7	2	NM_175179	0.7203	1	chrX:95427724-95427747:-	Yes
Ripk4-Brie-1	CTGCAGTCGTTATCGAAGGG	Ripk4	ENSMUSG00000005251.15	7	NM_023663	0.6819	1	chr16:97746062-97746085:+	Yes
Ripk4-Brie-2	ATCGTGCACGAGACAGCCGT	Ripk4	ENSMUSG00000005251.15	2	NM_023663	0.6794	1	chr16:97755158-97755181:-	Yes
Ripk4-Brie-3	CATGTTTGGTGTCAAACAAG	Ripk4	ENSMUSG00000005251.15	3	NM_023663	0.6522	1	chr16:97751503-97751526:+	Yes
Ripk4-Brie-4	TCCTGGCATATGCCGTACAC	Ripk4	ENSMUSG00000005251.15	2	NM_023663	0.6094	1	chr16:97755272-97755295:+	Yes
Cyld-Brie-1	AGAGAACCCCCCGTTCTATG	Cyld	ENSMUSG00000036712.15	8	NM_001128171	0.69	1	chr8:88729756-88729779:+	Yes
Cyld-Brie-2	GTTGGCAATTACCAACTGTG	Cyld	ENSMUSG00000036712.15	3	NM_001128171	0.7449	1	chr8:88705674-88705697:+	Yes
Cyld-Brie-3	GAGGACCTTTATTAGCGGAG	Cyld	ENSMUSG00000036712.15	3	NM_001128171	0.6569	1	chr8:88705820-88705843:+	Yes
Cyld-Brie-4	ACATCCAAGACCGTTCTGTG	Cyld	ENSMUSG00000036712.15	3	NM_001128171	0.7329	1	chr8:88705520-88705543:+	Yes
Kmt2b-Brie-1	GTGAACCCTCTACTCCCCGA	Kmt2b	ENSMUSG00000006307.16	3	NM_029274	0.6827	1	chr7:30586808-30586831:-	Yes
Kmt2b-Brie-2	CCGGGGTGTCTTGATAACAC	Kmt2b	ENSMUSG00000006307.16	3	NM_029274	0.6918	1	chr7:30585803-30585826:+	Yes
Kmt2b-Brie-3	GGGCCTGTTAAGCTCAAAGG	Kmt2b	ENSMUSG00000006307.16	16	NM_029274	0.6643	1	chr7:30580115-30580138:-	Yes
Kmt2b-Brie-4	GACAGCGTTCACATTCCAGG	Kmt2b	ENSMUSG00000006307.16	13	NM_029274	0.7585	1	chr7:30581720-30581743:+	Yes
Arid2-Brie-1	ACTTGCAGTAAATTAGCTCG	Arid2	ENSMUSG00000033237.19	13	NM_175251	0.7171	1	chr15:96368725-96368748:+	Yes
Arid2-Brie-2	GTTGCCTTAACGACTTCACA	Arid2	ENSMUSG00000033237.19	15	NM_175251	0.6675	1	chr15:96370134-96370157:-	Yes
Arid2-Brie-3	GCTGAACCGTCTGACCGGCA	Arid2	ENSMUSG00000033237.19	15	NM_175251	0.6583	1	chr15:96370868-96370891:-	Yes
Arid2-Brie-4	TTTACTGCTCGCTAATGCGG	Arid2	ENSMUSG00000033237.19	5	NM_175251	0.6467	1	chr15:96356876-96356899:+	Yes
Rictor-Brie-1	TGACATTCAGCAGAGCAACG	Rictor	ENSMUSG00000050310.9	6	NM_030168	0.7686	1	chr15:6750663-6750686:+	Yes
Rictor-Brie-2	TACCTGGATCTAGCACGATG	Rictor	ENSMUSG00000050310.9	13	NM_030168	0.7174	1	chr15:6769815-6769838:-	Yes
Rictor-Brie-3	TTCTTAATCATCCAAAGACC	Rictor	ENSMUSG00000050310.9	8	NM_030168	0.6066	1	chr15:6759604-6759627:+	Yes
Rictor-Brie-4	ATATTGGCTCATCGAATTGG	Rictor	ENSMUSG00000050310.9	29	NM_030168	0.6424	1	chr15:6783561-6783584:+	Yes
Hdac9-Brie-1	AGCAGCACGAGAATTTGACA	Hdac9	ENSMUSG00000004698.10	3	NM_024124	0.6767	1	chr12:34437169-34437192:-	Yes
Hdac9-Brie-2	CAATGGAAAGAATCATTCCG	Hdac9	ENSMUSG00000004698.10	5	NM_024124	0.6271	1	chr12:34431887-34431910:-	Yes
Hdac9-Brie-3	GAGACACAGATGCTCAGACA	Hdac9	ENSMUSG00000004698.10	10	NM_024124	0.6638	1	chr12:34390296-34390319:-	Yes
Hdac9-Brie-4	GGTCCCAGTTCACCAAACAA	Hdac9	ENSMUSG00000004698.10	8	NM_024124	0.6849	1	chr12:34402812-34402835:-	Yes
Apobec3-Brie-1	AAGAACCTAGGCTATGCCAA	Apobec3	ENSMUSG00000009585.18	2	NM_030255	0.6817	1	chr15:79895447-79895470:+	Yes
Apobec3-Brie-2	AAGAAGTTTGTGGACAATGG	Apobec3	ENSMUSG00000009585.18	4	NM_030255	0.6728	1	chr15:79898127-79898150:+	Yes
Apobec3-Brie-3	GGGGCTCCAGGACATATACC	Apobec3	ENSMUSG00000009585.18	3	NM_030255	0.6612	1	chr15:79897782-79897805:-	Yes
Apobec3-Brie-4	ATAAAAAGCAGATTTCAGCG	Apobec3	ENSMUSG00000009585.18	3	NM_030255	0.7877	1	chr15:79897702-79897725:-	Yes
Sf3b1-Brie-1	ACTCCTCGAACAGATCGAGG	Sf3b1	ENSMUSG00000025982.13	8	NM_031179	0.697	1	chr1:55006328-55006351:-	Yes
Sf3b1-Brie-2	TATCATTAAGCAACGCCACG	Sf3b1	ENSMUSG00000025982.13	3	NM_031179	0.6708	1	chr1:55016798-55016821:+	Yes
Sf3b1-Brie-3	AAACCAGTCATACCACCCAA	Sf3b1	ENSMUSG00000025982.13	10	NM_031179	0.7114	1	chr1:55003398-55003421:+	Yes
Sf3b1-Brie-4	TAATCTTCATCAATCAACAG	Sf3b1	ENSMUSG00000025982.13	13	NM_031179	0.7136	1	chr1:55001057-55001080:+	Yes
Smarcd2-Brie-1	GAGATAATGCGGGAACTGCG	Smarcd2	ENSMUSG00000078619.10	5	NM_001130187	0.6803	1	chr11:106266611-106266634:-	Yes
Smarcd2-Brie-2	GCATCGGATGCCCACCACAC	Smarcd2	ENSMUSG00000078619.10	7	NM_001130187	0.6694	1	chr11:106265736-106265759:-	Yes
Smarcd2-Brie-3	CCCAACACACTCACTCGCTG	Smarcd2	ENSMUSG00000078619.10	3	NM_001130187	0.6855	1	chr11:106267123-106267146:+	Yes
Smarcd2-Brie-4	CGGAGCAGCTGTGCCAAATG	Smarcd2	ENSMUSG00000078619.10	2	NM_001130187	0.5801	1	chr11:106267428-106267451:+	Yes
Smarcd1-Brie-1	CAATCCGGCTAAGTCGGACG	Smarcd1	ENSMUSG00000023018.5	5	NM_031842	0.6376	1	chr15:99704368-99704391:+	Yes
Smarcd1-Brie-2	GTACCGCTCTCCGATGCCCG	Smarcd1	ENSMUSG00000023018.5	1	NM_031842	0.6441	1	chr15:99702464-99702487:+	Yes
Smarcd1-Brie-3	GGGTCTAATTTAAACTGGGG	Smarcd1	ENSMUSG00000023018.5	8	NM_031842	0.6686	1	chr15:99707639-99707662:-	Yes
Smarcd1-Brie-4	GAAGCGGCTAGATATCCAGG	Smarcd1	ENSMUSG00000023018.5	4	NM_031842	0.7871	1	chr15:99703817-99703840:+	Yes
Arid1a-Brie-1	GCAGCTGCGAAGATATCGGG	Arid1a	ENSMUSG00000007880.16	12	NM_001080819	0.7167	1	chr4:133689097-133689120:+	Yes
Arid1a-Brie-2	TACCCAAATATGAATCAAGG	Arid1a	ENSMUSG00000007880.16	9	NM_001080819	0.7446	1	chr4:133693117-133693140:-	Yes
Arid1a-Brie-3	CCTGCTGGCCATACGCACTG	Arid1a	ENSMUSG00000007880.16	3	NM_001080819	0.6675	1	chr4:133720953-133720976:+	Yes
Arid1a-Brie-4	TGGTCGTGCGAGTTCTGCTG	Arid1a	ENSMUSG00000007880.16	1	NM_001080819	0.643	1	chr4:133752994-133753017:+	Yes
Smarca1-Brie-1	TCTGTCGTATAAGGTGGACC	Smarca1	ENSMUSG00000031099.16	11	NM_053123	0.6312	1	chrX:47860491-47860514:+	Yes
Smarca1-Brie-2	TTGGGAACTAAAACCATGTG	Smarca1	ENSMUSG00000031099.16	6	NM_053123	0.6815	1	chrX:47879533-47879556:+	Yes
Smarca1-Brie-3	TAGGATCGGGCACATCGCAT	Smarca1	ENSMUSG00000031099.16	14	NM_053123	0.5948	1	chrX:47852707-47852730:-	Yes
Smarca1-Brie-4	GCTGTTTACCACCTTACCAA	Smarca1	ENSMUSG00000031099.16	2	NM_053123	0.6327	1	chrX:47887079-47887102:+	Yes
Smarca5-Brie-2	CTTACTTGTCTCTCATCATG	Smarca5	ENSMUSG00000031715.14	12	NM_053124	0.6167	1	chr8:80717516-80717539:+	Yes
Smarca5-Brie-3	ACACCGTAGAACGGAGCAAG	Smarca5	ENSMUSG00000031715.14	4	NM_053124	0.6028	1	chr8:80730166-80730189:-	Yes
Smarca5-Brie-4	GTATTTGATCATGGATCACC	Smarca5	ENSMUSG00000031715.14	2	NM_053124	0.5596	1	chr8:80736737-80736760:-	Yes
Lrp1b-Brie-1	AAGACGTTCTGAGATCCGAG	Lrp1b	ENSMUSG00000049252.17	29	NM_053011	0.7993	1	chr2:41282216-41282239:-	Yes
Lrp1b-Brie-2	GTGGGAGTAGTAGACTACCA	Lrp1b	ENSMUSG00000049252.17	8	NM_053011	0.7403	1	chr2:41511438-41511461:-	Yes
Lrp1b-Brie-3	ACACAGCGACGATTGTAGCA	Lrp1b	ENSMUSG00000049252.17	47	NM_053011	0.6744	1	chr2:40919203-40919226:+	Yes
Lrp1b-Brie-4	TATGATCCACGAAAACAACA	Lrp1b	ENSMUSG00000049252.17	14	NM_053011	0.693	1	chr2:41468820-41468843:-	Yes
Numa1-Brie-1	GGAGTCGCTAAACCTTACTG	Numa1	ENSMUSG00000066306.13	7	NM_133947	0.7752	1	chr7:101993265-101993288:+	Yes
Numa1-Brie-2	GAGTCTTTGAAGATTACCAA	Numa1	ENSMUSG00000066306.13	14	NM_133947	0.6576	1	chr7:101999169-101999192:+	Yes
Numa1-Brie-3	ACGCAGCTCAGCTCTACGAG	Numa1	ENSMUSG00000066306.13	14	NM_133947	0.6741	1	chr7:102000905-102000928:+	Yes
Numa1-Brie-4	AGTATCCCGTTCCCTTAGAG	Numa1	ENSMUSG00000066306.13	14	NM_133947	0.6311	1	chr7:101998825-101998848:-	Yes
Sf3b3-Brie-1	GAACACTCTGGTGTATCACG	Sf3b3	ENSMUSG00000033732.10	4	NM_133953	0.7312	1	chr8:110841829-110841852:-	Yes
Sf3b3-Brie-2	ATGGCGTTTAGGCTAACAGG	Sf3b3	ENSMUSG00000033732.10	3	NM_133953	0.7018	1	chr8:110842866-110842889:-	Yes
Sf3b3-Brie-3	AAAGCCCGATGCAAATTCCA	Sf3b3	ENSMUSG00000033732.10	17	NM_133953	0.645	1	chr8:110820759-110820782:+	Yes
Sf3b3-Brie-4	GGCATGGCAGACGAAAACTC	Sf3b3	ENSMUSG00000033732.10	9	NM_133953	0.6827	1	chr8:110835648-110835671:+	Yes
Bap1-Brie-1	CCACCAACGTAGAAACCTTG	Bap1	ENSMUSG00000021901.10	4	NM_027088	0.7031	1	chr14:31252981-31253004:-	Yes
Bap1-Brie-2	GCAGGATTAAGTATGAGACC	Bap1	ENSMUSG00000021901.10	9	NM_027088	0.7091	1	chr14:31255135-31255158:+	Yes
Bap1-Brie-3	ACCTGTCTGAGTGCACTCAG	Bap1	ENSMUSG00000021901.10	10	NM_027088	0.6963	1	chr14:31255639-31255662:-	Yes
Bap1-Brie-4	TCAGCTATGTGCCTATCACA	Bap1	ENSMUSG00000021901.10	7	NM_027088	0.652	1	chr14:31254240-31254263:+	Yes
Braf-Brie-1	CCCACCATCAATATACCTGG	Braf	ENSMUSG00000002413.15	2	NM_139294	0.7312	1	chr6:39688242-39688265:-	Yes
Braf-Brie-2	GGCAGGAAGACTCTAACGAT	Braf	ENSMUSG00000002413.15	4	NM_139294	0.6539	1	chr6:39677396-39677419:+	Yes
Braf-Brie-3	TCATAATTTACACACATCAG	Braf	ENSMUSG00000002413.15	7	NM_139294	0.6165	1	chr6:39662012-39662035:+	Yes
Braf-Brie-4	CCTACCCAGTAGAGTCTGAG	Braf	ENSMUSG00000002413.15	8	NM_139294	0.7276	1	chr6:39660867-39660890:+	Yes
Dicer1-Brie-1	AGAGCTGGACTTACATGACG	Dicer1	ENSMUSG00000041415.10	14	NM_148948	0.6985	1	chr12:104708837-104708860:-	Yes
Dicer1-Brie-2	AGGTACGTATTACTCAGTAG	Dicer1	ENSMUSG00000041415.10	21	NM_148948	0.6922	1	chr12:104702723-104702746:+	Yes
Dicer1-Brie-3	TCAGCTACATAAAATCGATG	Dicer1	ENSMUSG00000041415.10	18	NM_148948	0.7096	1	chr12:104705193-104705216:+	Yes
Dicer1-Brie-4	GCAGTGTTGATTGTGACTCG	Dicer1	ENSMUSG00000041415.10	11	NM_148948	0.7309	1	chr12:104712198-104712221:+	Yes
Hdac4-Brie-1	TGTGGCTGCCAAATGACACA	Hdac4	ENSMUSG00000026313.16	13	NM_207225	0.7505	1	chr1:91972789-91972812:+	Yes
Hdac4-Brie-2	CCTACCTAGATCGGCTACCT	Hdac4	ENSMUSG00000026313.16	12	NM_207225	0.6188	1	chr1:91975573-91975596:-	Yes
Hdac4-Brie-3	CTTCTGTCTACAGACGAGCT	Hdac4	ENSMUSG00000026313.16	9	NM_207225	0.6239	1	chr1:91984767-91984790:-	Yes
Hdac4-Brie-4	TCACTTACCCATACCAGTAG	Hdac4	ENSMUSG00000026313.16	5	NM_207225	0.6856	1	chr1:92002146-92002169:+	Yes
Prdm9-Brie-1	ACACATGAAAGCTGGTCTAG	Prdm9	ENSMUSG00000051977.16	3	NM_144809	0.6436	1	chr17:15562490-15562513:+	Yes
Prdm9-Brie-2	CAGGAACTGGGCATTAAGTG	Prdm9	ENSMUSG00000051977.16	9	NM_144809	0.6158	1	chr17:15553386-15553409:-	Yes
Prdm9-Brie-3	TCTGACACTCAGATTACCAA	Prdm9	ENSMUSG00000051977.16	8	NM_144809	0.6335	1	chr17:15554744-15554767:-	Yes
Tet2-Brie-1	CGAAGCTTGCAAATTCCGGT	Tet2	ENSMUSG00000040943.12	3	NM_001040400	0.6797	1	chr3:133487633-133487656:+	Yes
Tet2-Brie-2	GGTATATCGGAGATCGAGTG	Tet2	ENSMUSG00000040943.12	6	NM_001040400	0.654	1	chr3:133480319-133480342:-	Yes
Tet2-Brie-3	CTCACAATAATACCCAAGGG	Tet2	ENSMUSG00000040943.12	3	NM_001040400	0.7428	1	chr3:133486397-133486420:-	Yes
Tet2-Brie-4	TGATAACCGTTGAGTCTCTG	Tet2	ENSMUSG00000040943.12	3	NM_001040400	0.674	1	chr3:133486673-133486696:+	Yes
Kmt2a-Brie-1	GCAGCCGTTAGACCTCGAAG	Kmt2a	ENSMUSG00000002028.13	16	NM_001081049	0.765	1	chr9:44831261-44831284:-	Yes
Kmt2a-Brie-2	AGAAAGGGCGGCGATCAAGG	Kmt2a	ENSMUSG00000002028.13	5	NM_001081049	0.7348	1	chr9:44845495-44845518:-	Yes
Kmt2a-Brie-3	CTGAGGTGGTATCGATACTG	Kmt2a	ENSMUSG00000002028.13	3	NM_001081049	0.6766	1	chr9:44849091-44849114:+	Yes
Kmt2a-Brie-4	GCCAAAGCATCGGATCGAGG	Kmt2a	ENSMUSG00000002028.13	27	NM_001081049	0.6568	1	chr9:44822275-44822298:-	Yes
Kdm5a-Brie-1	AGTGTGTAAATCACTATCGA	Kdm5a	ENSMUSG00000030180.15	14	NM_145997	0.6865	1	chr6:120402521-120402544:+	Yes
Kdm5a-Brie-2	GAAGGTCTTCTAGTGGATAG	Kdm5a	ENSMUSG00000030180.15	16	NM_145997	0.7028	1	chr6:120405862-120405885:-	Yes
Kdm5a-Brie-3	AAGGTGCCATGGCTCTATGT	Kdm5a	ENSMUSG00000030180.15	11	NM_145997	0.681	1	chr6:120390743-120390766:+	Yes
Kdm5a-Brie-4	TCCTTACAGTCTCTGAACGA	Kdm5a	ENSMUSG00000030180.15	19	NM_145997	0.6087	1	chr6:120412455-120412478:+	Yes
Rasa1-Brie-1	TTATAAGAGAGAGTGATCGG	Rasa1	ENSMUSG00000021549.14	2	NM_145452	0.7478	1	chr13:85258373-85258396:-	Yes
Rasa1-Brie-2	AGATCTATAACACAATTCGT	Rasa1	ENSMUSG00000021549.14	10	NM_145452	0.6462	1	chr13:85234417-85234440:-	Yes
Rasa1-Brie-3	CAGGAACCCGGACCCCGACG	Rasa1	ENSMUSG00000021549.14	1	NM_145452	0.6223	1	chr13:85288694-85288717:+	Yes
Rasa1-Brie-4	CGAGAAGAAGATCCACACGA	Rasa1	ENSMUSG00000021549.14	6	NM_145452	0.6975	1	chr13:85250437-85250460:-	Yes
Kmt2c-Brie-1	AAAAGGCCCATTACCCAATG	Kmt2c	ENSMUSG00000038056.15	36	NM_001081383	0.6859	1	chr5:25314996-25315019:+	Yes
Kmt2c-Brie-2	AGAACCATTATTAGTAAACG	Kmt2c	ENSMUSG00000038056.15	6	NM_001081383	0.6843	1	chr5:25404307-25404330:-	Yes
Kmt2c-Brie-3	GGTGAAATGGATGATAGTCG	Kmt2c	ENSMUSG00000038056.15	23	NM_001081383	0.6774	1	chr5:25351050-25351073:-	Yes
Kmt2c-Brie-4	AAGCATTACCTGAATCCATG	Kmt2c	ENSMUSG00000038056.15	37	NM_001081383	0.7095	1	chr5:25313246-25313269:+	Yes
Suv420h2-Brie-1	GCTCACCACAGAATGGGTCA	Kmt5c	ENSMUSG00000059851.15	8	NM_001115018	0.7093	1	chr7:4746244-4746267:-	Yes
Suv420h2-Brie-2	AGTGACTTGCTTCTATGGTG	Kmt5c	ENSMUSG00000059851.15	7	NM_001115018	0.6549	1	chr7:4745866-4745889:+	Yes
Suv420h2-Brie-3	CCATCTGAGGGCACAAACTG	Kmt5c	ENSMUSG00000059851.15	7	NM_001115018	0.5989	1	chr7:4745795-4745818:-	Yes
Suv420h2-Brie-4	CGGAGCTCATACTTGTCTAG	Kmt5c	ENSMUSG00000059851.15	8	NM_001115018	0.6296	1	chr7:4746131-4746154:-	Yes
Arhgap35-Brie-1	TGAATGAAGACTTCTACCAG	Arhgap35	ENSMUSG00000058230.12	2	NM_172739	0.7233	1	chr7:16563737-16563760:-	Yes
Arhgap35-Brie-2	TGTACTTGAAGAAACACCAT	Arhgap35	ENSMUSG00000058230.12	2	NM_172739	0.6974	1	chr7:16563973-16563996:-	Yes
Arhgap35-Brie-3	TAGCATCCGAAAGAGCCGGT	Arhgap35	ENSMUSG00000058230.12	2	NM_172739	0.6445	1	chr7:16562584-16562607:-	Yes
Arhgap35-Brie-4	TGCAGTGCCGTGCTTCGATG	Arhgap35	ENSMUSG00000058230.12	2	NM_172739	0.6309	1	chr7:16564797-16564820:+	Yes
Topbp1-Brie-1	GAAGCAGAGTGAGCTCAATG	Topbp1	ENSMUSG00000032555.10	16	NM_176979	0.7653	1	chr9:103333003-103333026:+	Yes
Topbp1-Brie-2	GAGATTATGATGACGACGTG	Topbp1	ENSMUSG00000032555.10	9	NM_176979	0.6415	1	chr9:103320283-103320306:+	Yes
Topbp1-Brie-3	GTTGACAACGCACCTAAACA	Topbp1	ENSMUSG00000032555.10	13	NM_176979	0.6351	1	chr9:103325831-103325854:+	Yes
Topbp1-Brie-4	GTGATTTGCTAAGAATACCA	Topbp1	ENSMUSG00000032555.10	12	NM_176979	0.671	1	chr9:103324465-103324488:-	Yes
Setd2-Brie-1	GCATTCGCTTAATATCCCGG	Setd2	ENSMUSG00000044791.16	4	NM_001081340	0.7049	1	chr9:110553117-110553140:-	Yes
Setd2-Brie-2	TTGCTTATGATCGAATCCAA	Setd2	ENSMUSG00000044791.16	3	NM_001081340	0.6621	1	chr9:110550995-110551018:+	Yes
Setd2-Brie-3	TGCTCATGCTCAGAGTGACG	Setd2	ENSMUSG00000044791.16	3	NM_001081340	0.6976	1	chr9:110550519-110550542:+	Yes
Setd2-Brie-4	GGAGTTCCCCTTATCGTGAG	Setd2	ENSMUSG00000044791.16	3	NM_001081340	0.6342	1	chr9:110548427-110548450:+	Yes
Brip1-Brie-1	TTATAGCACACATCTCGTAG	Brip1	ENSMUSG00000034329.16	9	NM_178309	0.7388	1	chr11:86148366-86148389:+	Yes
Brip1-Brie-2	CTAGTCGTGCATCTACATGG	Brip1	ENSMUSG00000034329.16	6	NM_178309	0.7384	1	chr11:86187038-86187061:+	Yes
Brip1-Brie-3	GTCCAGGTTTGTGTCGCTGT	Brip1	ENSMUSG00000034329.16	4	NM_178309	0.648	1	chr11:86192884-86192907:+	Yes
Brip1-Brie-4	TGTTCCTGATGTTAGAACAA	Brip1	ENSMUSG00000034329.16	13	NM_178309	0.6401	1	chr11:86138849-86138872:+	Yes
Arid1b-Brie-1	TGAGTGCAAAACTGAGCGCG	Arid1b	ENSMUSG00000069729.14	13	NM_001085355	0.6877	1	chr17:5321382-5321405:+	Yes
Arid1b-Brie-2	CAGAACCCCAACATATAGCG	Arid1b	ENSMUSG00000069729.14	8	NM_001085355	0.7128	1	chr17:5290965-5290988:+	Yes
Arid1b-Brie-3	GATGCCCTATGAACCCAACA	Arid1b	ENSMUSG00000069729.14	15	NM_001085355	0.6941	1	chr17:5327774-5327797:+	Yes
Arid1b-Brie-4	ATCTGAGGTGGGATTCCGTG	Arid1b	ENSMUSG00000069729.14	18	NM_001085355	0.7177	1	chr17:5336731-5336754:-	Yes
Chd5-Brie-1	AGTTGCGATACATCACGGTG	Chd5	ENSMUSG00000005045.16	11	NM_001081376	0.7521	1	chr4:152363285-152363308:-	Yes
Chd5-Brie-2	TTGAGGCGCTCAATTCCAAG	Chd5	ENSMUSG00000005045.16	19	NM_001081376	0.7057	1	chr4:152372115-152372138:+	Yes
Chd5-Brie-3	GCCACCCGATACGCCCATCG	Chd5	ENSMUSG00000005045.16	13	NM_001081376	0.6757	1	chr4:152366444-152366467:+	Yes
Chd5-Brie-4	CCTGACATACAATCTACCAA	Chd5	ENSMUSG00000005045.16	24	NM_001081376	0.7099	1	chr4:152376617-152376640:+	Yes
Zfp750-Brie-1	GTAGTGGTCATATGTTGATG	Zfp750	ENSMUSG00000039238.6	2	NM_178763	0.6891	1	chr11:121513156-121513179:+	Yes
Zfp750-Brie-2	CTAACCCCACTGTCGAGGCA	Zfp750	ENSMUSG00000039238.6	2	NM_178763	0.6366	1	chr11:121513592-121513615:+	Yes
Zfp750-Brie-3	TTTGATCCAAAGTCTCAACA	Zfp750	ENSMUSG00000039238.6	2	NM_178763	0.7217	1	chr11:121513733-121513756:-	Yes
Zfp750-Brie-4	CAGGCGTGTTCCCAGTCAGG	Zfp750	ENSMUSG00000039238.6	2	NM_178763	0.6608	1	chr11:121513272-121513295:+	Yes
Chd7-Brie-1	GACATGCCCATAAACGAACG	Chd7	ENSMUSG00000041235.12	2	NM_001277149	0.7362	1	chr4:8752857-8752880:-	Yes
Chd7-Brie-2	AAACGGTTTAAGTCAAAACA	Chd7	ENSMUSG00000041235.12	8	NM_001277149	0.7072	1	chr4:8822446-8822469:+	Yes
Chd7-Brie-3	CCTACCGGAATGATTTAGCA	Chd7	ENSMUSG00000041235.12	22	NM_001277149	0.6854	1	chr4:8847260-8847283:-	Yes
Chd7-Brie-4	TCGATGACCACACAGCGCCA	Chd7	ENSMUSG00000041235.12	13	NM_001277149	0.6558	1	chr4:8828321-8828344:-	Yes
Ep300-Brie-1	TGTAGTAAGTAGCATCACGG	Ep300	ENSMUSG00000055024.12	19	NM_177821	0.8148	1	chr15:81632476-81632499:-	Yes
Ep300-Brie-2	CCTGACCCGTCTATGATCCG	Ep300	ENSMUSG00000055024.12	11	NM_177821	0.6507	1	chr15:81623458-81623481:+	Yes
Ep300-Brie-3	GGAAGAAATGAACACTATCG	Ep300	ENSMUSG00000055024.12	26	NM_177821	0.7058	1	chr15:81640457-81640480:-	Yes
Ep300-Brie-4	GTACTGGAATTCGAAAACAG	Ep300	ENSMUSG00000055024.12	8	NM_177821	0.7413	1	chr15:81616793-81616816:+	Yes
Kmt2d-Brie-1	AAATGGCTGTTGATCCCATG	Kmt2d	ENSMUSG00000048154.17	32	NM_001033276	0.7804	1	chr15:98852242-98852265:+	Yes
Kmt2d-Brie-2	GTTCACCATTAATACCCCCA	Kmt2d	ENSMUSG00000048154.17	35	NM_001033276	0.6917	1	chr15:98850044-98850067:-	Yes
Kmt2d-Brie-3	TCGGGCCGGACTAACATCCG	Kmt2d	ENSMUSG00000048154.17	12	NM_001033276	0.6573	1	chr15:98861751-98861774:+	Yes
Kmt2d-Brie-4	TGGGGATGGACAGCCCGACG	Kmt2d	ENSMUSG00000048154.17	22	NM_001033276	0.6556	1	chr15:98856077-98856100:-	Yes
Smarcd3-Chari-Mouse-2	GCCGCGGACGAAGTTGCCGG	Smarcd3	ENSMUSG00000028949.13	1	GCCGCGGACGAAGTTGCCGGAGG	99.7923	1	chr5:24601832-24601855:-	Yes
Braf-Chari-Mouse-3	GTCCGCAGCCGAAGAGGCCG	Braf	ENSMUSG00000002413.15	1	GTCCGCAGCCGAAGAGGCCGCGG	93.3269	1	chr6:39725124-39725147:+	Yes
Ret-Chari-Mouse-27	AAGCGACGTCCGGCGCCGCA	Ret	ENSMUSG00000030110.13	1	AAGCGACGTCCGGCGCCGCAGGG	84.7607	1	chr6:118197103-118197126:-	Yes
Kdm5c-Chari-Mouse-8	GCTCCCAGCCTTACCGCGGG	Kdm5c	ENSMUSG00000025332.14	1	GCTCCCAGCCTTACCGCGGGTGG	94.1862	1	chrX:152233701-152233724:-	Yes
Zc3h13-Chari-Mouse-78	CCTAGCGTATTTGAGAGGCT	Zc3h13	ENSMUSG00000022000.11	2	CCTAGCGTATTTGAGAGGCTTGG	23.1515	1	chr14:75291646-75291669:+	Yes
Traf3-Chari-Mouse-8	GTGCTCGTGCCGGAGCAAGG	Traf3	ENSMUSG00000021277.16	3	GTGCTCGTGCCGGAGCAAGGAGG	97.5956	1	chr12:111237665-111237688:+	Yes
Herc2-Chari-Mouse-200	CTGTGGTCTGTGGAACGAAA	Herc2	ENSMUSG00000030451.16	3	CTGTGGTCTGTGGAACGAAATGG	9.41041	1	chr7:56068006-56068029:+	Yes
Dmd-Chari-Mouse-97	GTGCCTTGTTGACATTGTTC	Dmd	ENSMUSG00000045103.18	6	GTGCCTTGTTGACATTGTTCAGG	21.4611	1	chrX:83351457-83351480:-	Yes
Mll3-Chari-Mouse-1	TCTTTGCGAGGCCGGCCCCG	Kmt2c	ENSMUSG00000038056.15	1	TCTTTGCGAGGCCGGCCCCGAGG	99.96	1	chr5:25498422-25498445:+	Yes
Smarcc2-Chari-Mouse-6	CCCCAACGTGAAGTACTACG	Smarcc2	ENSMUSG00000025369.15	1	CCCCAACGTGAAGTACTACGAGG	96.0182	1	chr10:128459352-128459375:+	Yes
Msh3-Chari-Mouse-1	GAAGGTAAAGTACGGCTCCG	Msh3	ENSMUSG00000014850.15	1	GAAGGTAAAGTACGGCTCCGCGG	99.9424	1	chr13:92354743-92354766:-	Yes
Dicer1-Chari-Mouse-22	CTCAGGGAAGACGTTCATCG	Dicer1	ENSMUSG00000041415.10	5	CTCAGGGAAGACGTTCATCGCGG	85.9995	1	chr12:104731103-104731126:-	Yes
Ttn-Chari-Mouse-56	GCAGCCGTTACAAAGCGTTG	Ttn	ENSMUSG00000051747.15	2	GCAGCCGTTACAAAGCGTTGTGG	96.4508	1	chr2:76980133-76980156:-	Yes
Ttn-Chari-Mouse-128	ACAAAGCGTTGTGGTACTGG	Ttn	ENSMUSG00000051747.15	2	ACAAAGCGTTGTGGTACTGGAGG	91.6103	1	chr2:76980124-76980147:-	Yes
Ttn-Chari-Mouse-188	ACCACTAACGTGAGCCTCAA	Ttn	ENSMUSG00000051747.15	2	ACCACTAACGTGAGCCTCAAAGG	87.9671	1	chr2:76980089-76980112:+	Yes
Ttn-Chari-Mouse-696	TGTAACGGCTGCGTAAACAT	Ttn	ENSMUSG00000051747.15	2	TGTAACGGCTGCGTAAACATCGG	56.9361	1	chr2:76980144-76980167:+	Yes
Ttn-Chari-Mouse-1246	AGTACCACAACGCTTTGTAA	Ttn	ENSMUSG00000051747.15	2	AGTACCACAACGCTTTGTAACGG	23.974	1	chr2:76980129-76980152:+	Yes
Mll2-Chari-Mouse-1	GCCCACCTAGGAGAGCCTGG	Kmt2b	ENSMUSG00000006307.16	4	GCCCACCTAGGAGAGCCTGGAGG	99.9323	1	chr15:98865994-98866017:-	Yes
Stk11-Chari-Mouse-1	CCACCGCATCGACTCCACCG	Stk11	ENSMUSG00000003068.16	1	CCACCGCATCGACTCCACCGAGG	99.9316	1	chr10:80116694-80116717:+	Yes
Lef1-Chari-Mouse-11	GGGATGCCCCAACTTTCCGG	Lef1	ENSMUSG00000027985.14	1	GGGATGCCCCAACTTTCCGGAGG	95.9142	1	chr3:131111468-131111491:+	Yes
Map3k1-Chari-Mouse-4	GAGTCGCTTCCAGCCCGCGG	Map3k1	ENSMUSG00000021754.17	1	GAGTCGCTTCCAGCCCGCGGCGG	98.4826	1	chr13:111808626-111808649:-	Yes
Runx1-Chari-Mouse-81	GCGTTTTCGAAAGGAAACGA	Runx1	ENSMUSG00000022952.17	2	GCGTTTTCGAAAGGAAACGATGG	64.8575	1	chr16:92825642-92825665:-	Yes
Arid1b-Chari-Mouse-1	GCTGAGCAAACCGGGCGACG	Arid1b	ENSMUSG00000069729.14	1	GCTGAGCAAACCGGGCGACGAGG	99.8847	1	chr17:4995465-4995488:+	Yes
Jub-Chari-Mouse-1	GCTACGGGGACTGCGCCGCG	Ajuba	ENSMUSG00000022178.11	1	GCTACGGGGACTGCGCCGCGGGG	99.8825	1	chr14:54576418-54576441:-	Yes
Tet3-Chari-Mouse-3	CAGGCCATGAGGGGGCCCGG	Tet3	ENSMUSG00000034832.15	3	CAGGCCATGAGGGGGCCCGGAGG	99.183	1	chr6:83403965-83403988:+	Yes
Tet3-Chari-Mouse-7	ACCATTGACCGGCGCCCCTG	Tet3	ENSMUSG00000034832.15	3	ACCATTGACCGGCGCCCCTGAGG	97.7446	1	chr6:83404710-83404733:+	Yes
Tet3-Chari-Mouse-9	GACACTGGTCTTGATCCCAG	Tet3	ENSMUSG00000034832.15	3	GACACTGGTCTTGATCCCAGGGG	96.7192	1	chr6:83403378-83403401:+	Yes
Tet3-Chari-Mouse-17	CAACCGTGAGATGAGTCGTG	Tet3	ENSMUSG00000034832.15	3	CAACCGTGAGATGAGTCGTGAGG	93.4127	1	chr6:83404490-83404513:-	Yes
Tet3-Chari-Mouse-21	GGAGCTCATCCGGCAATTTG	Tet3	ENSMUSG00000034832.15	3	GGAGCTCATCCGGCAATTTGAGG	89.733	1	chr6:83403014-83403037:-	Yes
Fat1-Chari-Mouse-2	GGTAAAGGAGAACCTCCCGG	Fat1	ENSMUSG00000070047.14	1	GGTAAAGGAGAACCTCCCGGTGG	99.8641	1	chr8:44952390-44952413:+	Yes
Dnmt3a-Chari-Mouse-17	GTGTCCCCGGGGCCGCTGGA	Dnmt3a	ENSMUSG00000020661.15	4	GTGTCCCCGGGGCCGCTGGAGGG	87.9972	1	chr12:3835200-3835223:-	Yes
Kit-Chari-Mouse-9	GCCGCGAGCGCCTCTCATCG	Kit	ENSMUSG00000005672.12	1	GCCGCGAGCGCCTCTCATCGCGG	91.8684	1	chr5:75575046-75575069:-	Yes
Bcor-Chari-Mouse-46	AAAGCATGTCGCCCCTTGGA	Bcor	ENSMUSG00000040363.15	3	AAAGCATGTCGCCCCTTGGATGG	64.127	1	chrX:12061600-12061623:+	Yes
Cic-Chari-Mouse-3	CCTGGAGGACGAGCCCCCTG	Cic	ENSMUSG00000005442.13	2	CCTGGAGGACGAGCCCCCTGAGG	99.4728	1	chr7:25271360-25271383:+	Yes
Nkx2-1-Chari-Mouse-1	ACGCTGCGAGCGGAGCCCCG	Nkx2-1	ENSMUSG00000001496.15	2	ACGCTGCGAGCGGAGCCCCGAGG	99.8368	1	chr12:56534939-56534962:+	Yes
Nkx2-1-Chari-Mouse-2	GTTGCAGTAGCCCCCCACGG	Nkx2-1	ENSMUSG00000001496.15	2	GTTGCAGTAGCCCCCCACGGCGG	99.3703	1	chr12:56534796-56534819:+	Yes
Nkx2-1-Chari-Mouse-4	CCAGCTCTCGCACTCCGCCG	Nkx2-1	ENSMUSG00000001496.15	2	CCAGCTCTCGCACTCCGCCGTGG	98.2583	1	chr12:56534810-56534833:-	Yes
Brca2-Chari-Mouse-53	AAATGCCCGTTGAATACAAA	Brca2	ENSMUSG00000041147.10	2	AAATGCCCGTTGAATACAAAAGG	51.6267	1	chr5:150523210-150523233:+	Yes
Smarcd2-Chari-Mouse-2	GTACTGCGCCGCGGGGCCAG	Smarcd2	ENSMUSG00000078619.10	1	GTACTGCGCCGCGGGGCCAGCGG	99.0739	1	chr11:106272495-106272518:+	Yes
Ctr9-Chari-Mouse-3	CCACCTCGTCAGTATCCCGG	Ctr9	ENSMUSG00000005609.16	1	CCACCTCGTCAGTATCCCGGAGG	98.017	1	chr7:111029162-111029185:-	Yes
Pax3-Chari-Mouse-6	GGGCACAGCGCCGGCCAGCG	Pax3	ENSMUSG00000004872.15	1	GGGCACAGCGCCGGCCAGCGTGG	98.2286	1	chr1:78196722-78196745:+	Yes
Map2k4-Chari-Mouse-1	GCATGCTGCTGACCGCCGGG	Map2k4	ENSMUSG00000033352.11	1	GCATGCTGCTGACCGCCGGGTGG	99.8062	1	chr11:65788138-65788161:+	Yes
Map2k4-Chari-Mouse-20	GGGCTCGGAGCCGCCATTGT	Map2k4	ENSMUSG00000033352.11	1	GGGCTCGGAGCCGCCATTGTTGG	41.5173	1	chr11:65788227-65788250:+	Yes
Met-Chari-Mouse-3	TACTGACATACGCGGCTTGG	Met	ENSMUSG00000009376.15	3	TACTGACATACGCGGCTTGGAGG	91.2547	1	chr6:17492184-17492207:-	Yes
Myc-Chari-Mouse-3	GAAGGCCGTGGAATCGGACG	Myc	ENSMUSG00000022346.15	2	GAAGGCCGTGGAATCGGACGAGG	98.1533	1	chr15:61988149-61988172:-	Yes
Ctnnb1-Chari-Mouse-13	TGACACCGCTGCGTGGACAA	Ctnnb1	ENSMUSG00000006932.17	2	TGACACCGCTGCGTGGACAATGG	81.5034	1	chr9:120950201-120950224:+	Yes
Suv420h2-Chari-Mouse-21	GCACCCATAAGATGAATGTC	Kmt5c	ENSMUSG00000059851.15	2	GCACCCATAAGATGAATGTCAGG	79.2118	1	chr7:4741959-4741982:+	Yes
Tert-Chari-Mouse-1	GCAGCAGAGAGCGCACCGCG	Tert	ENSMUSG00000021611.9	1	GCAGCAGAGAGCGCACCGCGGGG	99.771	1	chr13:73627049-73627072:-	Yes
Notch1-Chari-Mouse-55	CCTACCTCTTGCGGCGAGCG	Notch1	ENSMUSG00000026923.15	1	CCTACCTCTTGCGGCGAGCGCGG	75.1892	1	chr2:26503492-26503515:+	Yes
Rictor-Chari-Mouse-16	CTGAAGAACCTCCGAATACG	Rictor	ENSMUSG00000050310.9	1	CTGAAGAACCTCCGAATACGAGG	88.7723	1	chr15:6708429-6708452:+	Yes
Wt1-Chari-Mouse-2	GCCCAGCGACCCGTAAGCCG	Wt1	ENSMUSG00000016458.14	1	GCCCAGCGACCCGTAAGCCGAGG	98.6335	1	chr2:105127136-105127159:-	Yes
Chd7-Chari-Mouse-4	AGACGCCAATCCGTTCCCGG	Chd7	ENSMUSG00000041235.12	4	AGACGCCAATCCGTTCCCGGGGG	99.4289	1	chr4:8751778-8751801:-	Yes
Chd5-Chari-Mouse-25	GCTGCCGCGGCTGTTCGCGG	Chd5	ENSMUSG00000005045.16	1	GCTGCCGCGGCTGTTCGCGGAGG	94.721	1	chr4:152338980-152339003:+	Yes
Smarce1-Chari-Mouse-27	ACCAACAGCCGGGTCACGGT	Smarce1	ENSMUSG00000037935.16	4	ACCAACAGCCGGGTCACGGTAGG	74.3689	1	chr11:99225032-99225055:-	Yes
Smarce1-Chari-Mouse-49	TCCTACCGTGACCCGGCTGT	Smarce1	ENSMUSG00000037935.16	4	TCCTACCGTGACCCGGCTGTTGG	36.5543	1	chr11:99225031-99225054:+	Yes
Smarce1-Chari-Mouse-16	TGAGGATCCAGACGGTAAGG	Smarce1	ENSMUSG00000037935.16	7	TGAGGATCCAGACGGTAAGGTGG	83.2358	1	chr11:99219210-99219233:-	Yes
Smarce1-Chari-Mouse-37	TGCTGAGGATCCAGACGGTA	Smarce1	ENSMUSG00000037935.16	7	TGCTGAGGATCCAGACGGTAAGG	58.1535	1	chr11:99219213-99219236:-	Yes
Gli2-Chari-Mouse-14	CTTCCCCGACCCAGGGAAAA	Gli2	ENSMUSG00000048402.14	2	CTTCCCCGACCCAGGGAAAAAGG	88.6661	1	chr1:119002081-119002104:-	Yes
Gli2-Chari-Mouse-37	GCCGCAGCTGTAGCCGCCCA	Gli2	ENSMUSG00000048402.14	2	GCCGCAGCTGTAGCCGCCCACGG	69.7391	1	chr1:119002041-119002064:-	Yes
Rb1-Chari-Mouse-4	GCATGACGCGCAGCGCGGGC	Rb1	ENSMUSG00000022105.6	1	GCATGACGCGCAGCGCGGGCCGG	90.5946	1	chr14:73325637-73325660:+	Yes
Pten-Chari-Mouse-19	ACAGCCGCAGAAATGGATAC	Pten	ENSMUSG00000013663.7	1	ACAGCCGCAGAAATGGATACAGG	61.0266	1	chr19:32758520-32758543:-	Yes
Kdr-Chari-Mouse-53	CGCTGCTAGCTGTCGCTCTG	Kdr	ENSMUSG00000062960.10	1	CGCTGCTAGCTGTCGCTCTGTGG	56.4779	1	chr5:75978132-75978155:-	Yes
Slit2-Chari-Mouse-39	CACTGGGCCGGGCACGCCTG	Slit2	ENSMUSG00000031558.15	1	CACTGGGCCGGGCACGCCTGCGG	74.4974	1	chr5:47985111-47985134:-	Yes
Ryr2-Chari-Mouse-99	GGAGTCTACTTCCAATTCCA	Ryr2	ENSMUSG00000021313.16	2	GGAGTCTACTTCCAATTCCAAGG	66.1302	1	chr13:11945881-11945904:-	Yes
Brip1-Chari-Mouse-5	TTGTCTGACTACACCATCGG	Brip1	ENSMUSG00000034329.16	2	TTGTCTGACTACACCATCGGTGG	88.9918	1	chr11:86198929-86198952:-	Yes
Polr2a-Chari-Mouse-1	GCCTGCCTCGCCATGCACGG	Polr2a	ENSMUSG00000005198.15	1	GCCTGCCTCGCCATGCACGGGGG	99.6256	1	chr11:69758212-69758235:-	Yes
Egfr-Chari-Mouse-14	TTCCTCCAACGCCCCACCTG	Egfr	ENSMUSG00000020122.16	1	TTCCTCCAACGCCCCACCTGCGG	92.9452	1	chr11:16752540-16752563:-	Yes
Nsd1-Chari-Mouse-40	TTGGATTGACCATTACCGAA	Nsd1	ENSMUSG00000021488.8	6	TTGGATTGACCATTACCGAAAGG	75.6333	1	chr13:55213310-55213333:-	Yes
Nfkbia-Chari-Mouse-6	CCTTCTTGAGGCCATCCCGC	Nfkbia	ENSMUSG00000021025.8	1	CCTTCTTGAGGCCATCCCGCGGG	87.1819	1	chr12:55492459-55492482:+	Yes
Pdgfra-Chari-Mouse-62	TGAGGCCCGGCCCTGTAGAA	Pdgfra	ENSMUSG00000029231.15	5	TGAGGCCCGGCCCTGTAGAAAGG	71.7728	1	chr5:75163523-75163546:-	Yes
Pdgfra-Chari-Mouse-120	GTAGTAGCAAGTGTACCATC	Pdgfra	ENSMUSG00000029231.15	5	GTAGTAGCAAGTGTACCATCCGG	32.9683	1	chr5:75163768-75163791:-	Yes
Atrx-Chari-Mouse-77	GGGCTTGCGTTTTACCTCAT	Atrx	ENSMUSG00000031229.16	1	GGGCTTGCGTTTTACCTCATGGG	9.51251	1	chrX:105929084-105929107:+	Yes
Rasa1-Chari-Mouse-1	GTTACCCGCGGCCCTGCCGG	Rasa1	ENSMUSG00000021549.14	1	GTTACCCGCGGCCCTGCCGGTGG	99.4904	1	chr13:85288777-85288800:-	Yes
Fgfr2-Chari-Mouse-12	AGATGGGATTACCGTCCACG	Fgfr2	ENSMUSG00000030849.18	3	AGATGGGATTACCGTCCACGTGG	92.263	1	chr7:130261893-130261916:-	Yes
Fzd9-Chari-Mouse-1	GTGGCACGGCCATCGCCCCG	Fzd9	ENSMUSG00000049551.2	1	GTGGCACGGCCATCGCCCCGCGG	99.4744	1	chr5:135251016-135251039:+	Yes
Cyld-Chari-Mouse-10	TAGCGGAGAGGACGGTGTCG	Cyld	ENSMUSG00000036712.15	3	TAGCGGAGAGGACGGTGTCGGGG	92.2493	1	chr8:88705832-88705855:+	Yes
Akt1-Chari-Mouse-37	GAGGTAAGTCCGCACTCCAC	Akt1	ENSMUSG00000001729.14	2	GAGGTAAGTCCGCACTCCACAGG	55.77	1	chr12:112671495-112671518:-	Yes
Cdkn1b-Chari-Mouse-2	TGTCAGCGGGAGCCGCCAGG	Cdkn1b	ENSMUSG00000003031.14	1	TGTCAGCGGGAGCCGCCAGGCGG	98.9488	1	chr6:134921242-134921265:+	Yes
Grlf1-Chari-Mouse-8	GACACAAGTTCCCTAGAGCG	Arhgap35	ENSMUSG00000058230.12	2	GACACAAGTTCCCTAGAGCGAGG	96.2575	1	chr7:16561701-16561724:-	Yes
Setd2-Chari-Mouse-50	TTACTCAGGGGTCGGGTGCT	Setd2	ENSMUSG00000044791.16	1	TTACTCAGGGGTCGGGTGCTCGG	35.6869	1	chr9:110532733-110532756:-	Yes
Kdm5a-Chari-Mouse-5	CATGGCGTCCGTGGGCCCGG	Kdm5a	ENSMUSG00000030180.15	1	CATGGCGTCCGTGGGCCCGGGGG	97.3837	1	chr6:120364612-120364635:+	Yes
Vhl-Chari-Mouse-2	ATGCGGCGGCCGGTGCCCGG	Vhl	ENSMUSG00000033933.13	1	ATGCGGCGGCCGGTGCCCGGTGG	98.8464	1	chr6:113624341-113624364:-	Yes
Tet2-Chari-Mouse-5	GGGAGAAAGCAATATCTTCG	Tet2	ENSMUSG00000040943.12	3	GGGAGAAAGCAATATCTTCGAGG	91.1512	1	chr3:133488298-133488321:-	Yes
Gli3-Chari-Mouse-2	ACAGCTCTACGGCGACTGAG	Gli3	ENSMUSG00000021318.15	3	ACAGCTCTACGGCGACTGAGAGG	98.6337	1	chr13:15478056-15478079:+	Yes
Gli3-Chari-Mouse-8	AGATGTCAGCGAGAAGGCCG	Gli3	ENSMUSG00000021318.15	3	AGATGTCAGCGAGAAGGCCGTGG	93.9666	1	chr13:15478120-15478143:+	Yes
Gli3-Chari-Mouse-101	CTCAGTCGCCGTAGAGCTGT	Gli3	ENSMUSG00000021318.15	3	CTCAGTCGCCGTAGAGCTGTGGG	18.9069	1	chr13:15478053-15478076:-	Yes
Gli3-Chari-Mouse-106	TCGCCGTAGAGCTGTGGGCC	Gli3	ENSMUSG00000021318.15	3	TCGCCGTAGAGCTGTGGGCCTGG	15.2928	1	chr13:15478048-15478071:-	Yes
Gli3-Chari-Mouse-4	CCTCGACGTCTAGTGATGAG	Gli3	ENSMUSG00000021318.15	4	CCTCGACGTCTAGTGATGAGAGG	96.8076	1	chr13:15548498-15548521:+	Yes
Arid1a-Chari-Mouse-1	GGCTACCAGGGCTACCCCGG	Arid1a	ENSMUSG00000007880.16	2	GGCTACCAGGGCTACCCCGGGGG	99.3724	1	chr4:133752667-133752690:-	Yes
Rbl1-Chari-Mouse-2	CGAGGACGAGCCCCACGCCG	Rbl1	ENSMUSG00000027641.13	1	CGAGGACGAGCCCCACGCCGAGG	96.6263	1	chr2:157204427-157204450:-	Yes
Mbd1-Chari-Mouse-11	GATGTCTGAGCGTCCAAACG	Mbd1	ENSMUSG00000024561.11	2	GATGTCTGAGCGTCCAAACGAGG	90.4744	1	chr18:74269504-74269527:-	Yes
Apc-Chari-Mouse-1	GCGGCCGGGGTCGAGTCCCG	Apc	ENSMUSG00000005871.15	1	GCGGCCGGGGTCGAGTCCCGGGG	99.3503	1	chr18:34221196-34221219:+	Yes
Apc-Chari-Mouse-3	CCTGCCAGACGCTCGCTCCG	Apc	ENSMUSG00000005871.15	1	CCTGCCAGACGCTCGCTCCGCGG	98.6254	1	chr18:34221254-34221277:-	Yes
Apc-Chari-Mouse-4	GCGCAGGAAGGCGTACATAG	Apc	ENSMUSG00000005871.15	1	GCGCAGGAAGGCGTACATAGGGG	97.6207	1	chr18:34221106-34221129:-	Yes
Exo1-Chari-Mouse-13	GTAGTTAACTTGGCACGATG	Exo1	ENSMUSG00000039748.11	3	GTAGTTAACTTGGCACGATGGGG	81.5599	1	chr1:175882890-175882913:+	Yes
Fh1-Chari-Mouse-1	GGGAAGCGACCACCCTCCCG	Fh1	ENSMUSG00000026526.14	1	GGGAAGCGACCACCCTCCCGCGG	99.3129	1	chr1:175625474-175625497:-	Yes
Fh1-Chari-Mouse-3	CGTTCGGAGCACACCGCGGG	Fh1	ENSMUSG00000026526.14	1	CGTTCGGAGCACACCGCGGGAGG	96.1014	1	chr1:175625461-175625484:+	Yes
Ccnd1-Chari-Mouse-3	GCGAGCCATGCTCAAGACGG	Ccnd1	ENSMUSG00000070348.5	1	GCGAGCCATGCTCAAGACGGAGG	97.3056	1	chr7:144939587-144939610:-	Yes
Rnf43-Chari-Mouse-47	ACTTTGGAAGGCGTGTTTGC	Rnf43	ENSMUSG00000034177.15	1	ACTTTGGAAGGCGTGTTTGCTGG	52.858	1	chr11:87664804-87664827:+	Yes
Rnf43-Chari-Mouse-76	CGGACACACAGGACGGGTGC	Rnf43	ENSMUSG00000034177.15	1	CGGACACACAGGACGGGTGCTGG	22.2473	1	chr11:87664689-87664712:+	Yes
Rnf43-Chari-Mouse-8	CAGGGGCGAGGAGCTCGTCG	Rnf43	ENSMUSG00000034177.15	2	CAGGGGCGAGGAGCTCGTCGAGG	93.2374	1	chr11:87718458-87718481:-	Yes
Rnf43-Chari-Mouse-31	AGGGGCGAGGAGCTCGTCGA	Rnf43	ENSMUSG00000034177.15	2	AGGGGCGAGGAGCTCGTCGAGGG	68.8912	1	chr11:87718457-87718480:-	Yes
Rnf43-Chari-Mouse-69	CGTCATCACTGGCGTTGCAC	Rnf43	ENSMUSG00000034177.15	2	CGTCATCACTGGCGTTGCACAGG	29.1246	1	chr11:87718391-87718414:-	Yes
Smarcc1-Chari-Mouse-5	GGTGACTATGGCCGCGACAG	Smarcc1	ENSMUSG00000032481.17	1	GGTGACTATGGCCGCGACAGCGG	92.6433	1	chr9:110132109-110132132:+	Yes
Fubp1-Chari-Mouse-1	CCAGCCGAGCCAGACGACGG	Fubp1	ENSMUSG00000028034.15	1	CCAGCCGAGCCAGACGACGGCGG	99.2527	1	chr3:152210616-152210639:-	Yes
Chd1-Chari-Mouse-2	ACCAAAAGTCGACGGAGCCG	Chd1	ENSMUSG00000023852.14	3	ACCAAAAGTCGACGGAGCCGAGG	98.4723	1	chr17:15725448-15725471:+	Yes
Arid2-Chari-Mouse-3	GCCTCCGGACGAGCGGAGGA	Arid2	ENSMUSG00000033237.19	1	GCCTCCGGACGAGCGGAGGAAGG	98.3005	1	chr15:96287717-96287740:+	Yes
Cdkn1a-Chari-Mouse-1	TCCAGGAGGCCCGAGAACGG	Cdkn1a	ENSMUSG00000023067.14	3	TCCAGGAGGCCCGAGAACGGTGG	99.2294	1	chr17:29098528-29098551:+	Yes
Sf3b1-Chari-Mouse-1	ATCATTAAGCAACGCCACGG	Sf3b1	ENSMUSG00000025982.13	3	ATCATTAAGCAACGCCACGGGGG	99.1936	1	chr1:55016799-55016822:+	Yes
Bap1-Chari-Mouse-1	GGAGAGTGACCCAGGTACGG	Bap1	ENSMUSG00000021901.10	1	GGAGAGTGACCCAGGTACGGAGG	99.1915	1	chr14:31251640-31251663:+	Yes
Xrcc1-Chari-Mouse-9	TGCAGGACACGACGTGGCGG	Xrcc1	ENSMUSG00000051768.9	3	TGCAGGACACGACGTGGCGGAGG	90.0766	1	chr7:24547322-24547345:-	Yes
Kansl1-Chari-Mouse-6	GTCACAGACAGTAGTTCCGG	Kansl1	ENSMUSG00000018412.16	6	GTCACAGACAGTAGTTCCGGAGG	94.4982	1	chr11:104423984-104424007:-	Yes
Kansl1-Chari-Mouse-10	TCACAGACAGTAGTTCCGGA	Kansl1	ENSMUSG00000018412.16	6	TCACAGACAGTAGTTCCGGAGGG	90.6848	1	chr11:104423983-104424006:-	Yes
Kansl1-Chari-Mouse-15	GAGACCGTTTTCCCCCATTG	Kansl1	ENSMUSG00000018412.16	6	GAGACCGTTTTCCCCCATTGAGG	87.4849	1	chr11:104424663-104424686:+	Yes
Kansl1-Chari-Mouse-16	GTTATTTTCGGCACTGCCAG	Kansl1	ENSMUSG00000018412.16	6	GTTATTTTCGGCACTGCCAGGGG	87.0574	1	chr11:104425099-104425122:+	Yes
Kansl1-Chari-Mouse-25	GCTGCTGCGTCAGTGAGAGC	Kansl1	ENSMUSG00000018412.16	6	GCTGCTGCGTCAGTGAGAGCGGG	77.1298	1	chr11:104425172-104425195:+	Yes
Dnmt3b-Chari-Mouse-14	CAGATTGCCTCCAAGACTGG	Dnmt3b	ENSMUSG00000027478.15	3	CAGATTGCCTCCAAGACTGGGGG	81.7875	1	chr2:153661547-153661570:-	Yes
Dnmt3b-Chari-Mouse-20	AATGCACTCCTCATACCCGC	Dnmt3b	ENSMUSG00000027478.15	3	AATGCACTCCTCATACCCGCTGG	72.0108	1	chr2:153661470-153661493:-	Yes
Nf1-Chari-Mouse-3	GACGAGCAGGTAACGGGCCG	Nf1	ENSMUSG00000020716.16	1	GACGAGCAGGTAACGGGCCGCGG	96.5514	1	chr11:79340050-79340073:+	Yes
Lama2-Chari-Mouse-58	AGGATCCCGGCGGTGGCCGC	Lama2	ENSMUSG00000019899.17	1	AGGATCCCGGCGGTGGCCGCAGG	55.2242	1	chr10:27616770-27616793:+	Yes
Hdac9-Chari-Mouse-76	ATGAGCTCGCCGGTGCAGCC	Hdac9	ENSMUSG00000004698.10	5	ATGAGCTCGCCGGTGCAGCCAGG	42.3458	1	chr12:34827635-34827658:-	Yes
Fbxw7-Chari-Mouse-19	GGCAGCAAAAGACGACGAAC	Fbxw7	ENSMUSG00000028086.15	5	GGCAGCAAAAGACGACGAACTGG	76.6883	1	chr3:84903593-84903616:+	Yes
Zfp750-Chari-Mouse-1	TGGCAGCGCTCCCTGCTCGG	Zfp750	ENSMUSG00000039238.6	2	TGGCAGCGCTCCCTGCTCGGGGG	99.0937	1	chr11:121512840-121512863:+	Yes
Stag2-Chari-Mouse-26	CTACCACCGACTAGAATGGA	Stag2	ENSMUSG00000025862.14	6	CTACCACCGACTAGAATGGAAGG	53.6652	1	chrX:42217321-42217344:-	Yes
Tet1-Chari-Mouse-9	AAAACTCGGCGCCGGTGTCG	Tet1	ENSMUSG00000047146.17	1	AAAACTCGGCGCCGGTGTCGGGG	94.8228	1	chr10:62879798-62879821:+	Yes
Ezh2-Chari-Mouse-15	AGAAGGGACCGGTTTGTTGG	Ezh2	ENSMUSG00000029687.16	3	AGAAGGGACCGGTTTGTTGGCGG	68.6169	1	chr6:47577612-47577635:-	Yes
Dnmt1-Chari-Mouse-7	GTCCGGGAGCGAGCCTGCCG	Dnmt1	ENSMUSG00000004099.16	2	GTCCGGGAGCGAGCCTGCCGGGG	94.5055	1	chr9:20952721-20952744:+	Yes
Notch3-Chari-Mouse-1	GGTCGTGGCCGGCCGCCATG	Notch3	ENSMUSG00000038146.8	1	GGTCGTGGCCGGCCGCCATGGGG	98.978	1	chr17:32166787-32166810:-	Yes
Ep300-Chari-Mouse-10	ATCGCTGGCGGACGCCGAGA	Ep300	ENSMUSG00000055024.12	1	ATCGCTGGCGGACGCCGAGAGGG	92.379	1	chr15:81586692-81586715:-	Yes
Ripk4-Chari-Mouse-8	TTGCGATACGCACGCGATGG	Ripk4	ENSMUSG00000005251.15	1	TTGCGATACGCACGCGATGGAGG	81.3355	1	chr16:97763702-97763725:-	Yes
Cdkn2b-Chari-Mouse-1	GGCGCCCAATCCAGGTAGCG	Cdkn2b	ENSMUSG00000073802.5	1	GGCGCCCAATCCAGGTAGCGAGG	98.9068	1	chr4:89310656-89310679:-	Yes
Cdkn2b-Chari-Mouse-4	ACGCCCTGAACCGCTTCGGG	Cdkn2b	ENSMUSG00000073802.5	1	ACGCCCTGAACCGCTTCGGGAGG	94.3976	1	chr4:89310677-89310700:-	Yes
Cdkn2b-Chari-Mouse-7	GCCTGGCCACCGCCGCGGCG	Cdkn2b	ENSMUSG00000073802.5	1	GCCTGGCCACCGCCGCGGCGCGG	92.6549	1	chr4:89310749-89310772:-	Yes
Smarcd1-Chari-Mouse-8	GCCGGGCCCATTCGCACGGG	Smarcd1	ENSMUSG00000023018.5	1	GCCGGGCCCATTCGCACGGGAGG	91.9679	1	chr15:99702426-99702449:-	Yes
Mll5-Chari-Mouse-24	CATGAGCATAGCGATCCCAT	Kmt2e	ENSMUSG00000029004.15	2	CATGAGCATAGCGATCCCATTGG	71.3193	1	chr5:23450264-23450287:+	Yes
Kras-Chari-Mouse-16	TGAGTATGACCCTACGATAG	Kras	ENSMUSG00000030265.14	2	TGAGTATGACCCTACGATAGAGG	62.3432	1	chr6:145246693-145246716:-	Yes
Kras-Chari-Mouse-32	AGCAGCGTTACCTCTATCGT	Kras	ENSMUSG00000030265.14	2	AGCAGCGTTACCTCTATCGTAGG	26.9139	1	chr6:145246683-145246706:+	Yes
Trp63-Chari-Mouse-13	AGGGTCGGGGCAGTACTGTA	Trp63	ENSMUSG00000022510.14	1	AGGGTCGGGGCAGTACTGTAGGG	81.3743	1	chr16:25684317-25684340:-	Yes
Cdh13-Chari-Mouse-32	CGATGAATTCGGCAGGCTGG	Cdh13	ENSMUSG00000031841.19	4	CGATGAATTCGGCAGGCTGGTGG	72.2921	1	chr8:118505671-118505694:-	Yes
Brd4-Chari-Mouse-15	GTTCAGCTTGACGGCATCCA	Brd4	ENSMUSG00000024002.18	4	GTTCAGCTTGACGGCATCCACGG	82.0883	1	chr17:32229422-32229445:+	Yes
Cdkn2c-Chari-Mouse-24	GTAAACGTCAACGCTCAAAA	Cdkn2c	ENSMUSG00000028551.14	2	GTAAACGTCAACGCTCAAAATGG	77.1126	1	chr4:109665039-109665062:-	Yes
Cdkn2c-Chari-Mouse-47	TTCTTTAGGGTCCTGACGAT	Cdkn2c	ENSMUSG00000028551.14	2	TTCTTTAGGGTCCTGACGATCGG	42.1041	1	chr4:109665145-109665168:+	Yes
Cdh1-Chari-Mouse-44	GGCGTCTGCCGGGTCCGCCA	Cdh1	ENSMUSG00000000303.12	1	GGCGTCTGCCGGGTCCGCCATGG	61.8798	1	chr8:106603475-106603498:+	Yes
Cdkn2a-Chari-Mouse-3	GCAGCGGGAGCATGGGTCGC	Cdkn2a	ENSMUSG00000044303.6	1	GCAGCGGGAGCATGGGTCGCAGG	95.7246	1	chr4:89294511-89294534:-	Yes
Smc2-Chari-Mouse-10	AACCAGTGATCGCATTGAAG	Smc2	ENSMUSG00000028312.19	2	AACCAGTGATCGCATTGAAGAGG	69.2118	1	chr4:52440329-52440352:-	Yes
Smarca4-Chari-Mouse-124	AGCATTCTCAAGGTATAGTC	Smarca4	ENSMUSG00000032187.16	3	AGCATTCTCAAGGTATAGTCTGG	14.7499	1	chr9:21634870-21634893:+	Yes
Smarca5-Chari-Mouse-2	GAGGTGAGCGCGGCCGTGCG	Smarca5	ENSMUSG00000031715.14	1	GAGGTGAGCGCGGCCGTGCGCGG	89.4004	1	chr8:80738902-80738925:-	Yes
Smarca5-Chari-Mouse-6	CAGTTACCGACACCGTAGAA	Smarca5	ENSMUSG00000031715.14	4	CAGTTACCGACACCGTAGAACGG	45.1915	1	chr8:80730175-80730198:-	Yes
Foxp3-Chari-Mouse-2	CAAGGTCGGGACCTGCGAAG	Foxp3	ENSMUSG00000039521.13	5	CAAGGTCGGGACCTGCGAAGTGG	95.5155	1	chrX:7586489-7586512:+	Yes
Suv420h1-Chari-Mouse-6	AGATCCCGCGACTGCGCGCG	Kmt5b	ENSMUSG00000045098.19	2	AGATCCCGCGACTGCGCGCGAGG	95.7859	1	chr19:3768312-3768335:+	Yes
Suv420h1-Chari-Mouse-10	TCCCGCGACTGCGCGCGAGG	Kmt5b	ENSMUSG00000045098.19	2	TCCCGCGACTGCGCGCGAGGTGG	93.5467	1	chr19:3768315-3768338:+	Yes
Suv420h1-Chari-Mouse-11	ACGCGAAGCCCCGAAGTCGG	Kmt5b	ENSMUSG00000045098.19	2	ACGCGAAGCCCCGAAGTCGGCGG	92.1256	1	chr19:3768280-3768303:+	Yes
Suv420h1-Chari-Mouse-15	AGAGGCATCCGCCGACTTCG	Kmt5b	ENSMUSG00000045098.19	2	AGAGGCATCCGCCGACTTCGGGG	89.1615	1	chr19:3768288-3768311:-	Yes
Suv420h1-Chari-Mouse-19	GCGCAGTCGCGGGATCTGAG	Kmt5b	ENSMUSG00000045098.19	2	GCGCAGTCGCGGGATCTGAGAGG	87.3178	1	chr19:3768306-3768329:-	Yes
Pbrm1-Chari-Mouse-45	TCGAGGCGCTGGTTGTGCTC	Pbrm1	ENSMUSG00000042323.17	3	TCGAGGCGCTGGTTGTGCTCTGG	24.034	1	chr14:31023148-31023171:+	Yes
Npm1-Chari-Mouse-10	CCTCCAGTCAGTTACCGAAA	Npm1	ENSMUSG00000057113.13	1	CCTCCAGTCAGTTACCGAAAAGG	47.8069	1	chr11:33162906-33162929:+	Yes
Npm1-Chari-Mouse-15	CTACCTTTTCGGTAACTGAC	Npm1	ENSMUSG00000057113.13	1	CTACCTTTTCGGTAACTGACTGG	18.0985	1	chr11:33162909-33162932:-	Yes
Npm1-Chari-Mouse-5	GAAGAGAACCGCCCTATTGA	Npm1	ENSMUSG00000057113.13	12	GAAGAGAACCGCCCTATTGAGGG	83.5743	1	chr11:33154047-33154070:+	Yes
Npm1-Chari-Mouse-6	AAGAGAACCGCCCTATTGAG	Npm1	ENSMUSG00000057113.13	12	AAGAGAACCGCCCTATTGAGGGG	74.0895	1	chr11:33154048-33154071:+	Yes
Tsc1-Chari-Mouse-38	GGAGAGCAGCTCCCCAATGT	Tsc1	ENSMUSG00000026812.16	3	GGAGAGCAGCTCCCCAATGTTGG	52.7601	1	chr2:28658697-28658720:-	Yes
Tgfbr2-Chari-Mouse-1	ATGGGTCGGGGGCTGCTCCG	Tgfbr2	ENSMUSG00000032440.13	1	ATGGGTCGGGGGCTGCTCCGGGG	98.301	1	chr9:116175014-116175037:-	Yes
Daxx-Chari-Mouse-4	TGGTCTCTCCGAGCCCCGTG	Daxx	ENSMUSG00000002307.16	3	TGGTCTCTCCGAGCCCCGTGTGG	95.4386	1	chr17:33910580-33910603:+	Yes
Numa1-Chari-Mouse-40	GATGACACTCCATGCCACCC	Numa1	ENSMUSG00000066306.13	3	GATGACACTCCATGCCACCCGGG	70.5276	1	chr7:101977407-101977430:+	Yes
Hdac2-Chari-Mouse-6	CCCATGGCGTACAGTCAAGG	Hdac2	ENSMUSG00000019777.16	1	CCCATGGCGTACAGTCAAGGAGG	84.9918	1	chr10:36974748-36974771:+	Yes
Ctcf-Chari-Mouse-2	TACCAGAGACGCCGGGAAGG	Ctcf	ENSMUSG00000005698.15	3	TACCAGAGACGCCGGGAAGGGGG	98.1908	1	chr8:105663834-105663857:+	Yes
Smarcb1-Chari-Mouse-30	ATCGGCTCCGAGGTAGCCCG	Smarcb1	ENSMUSG00000000902.13	1	ATCGGCTCCGAGGTAGCCCGCGG	58.0761	1	chr10:75921291-75921314:-	Yes
Ptch1-Chari-Mouse-23	AATCTGCTCCAGAGCGAAGG	Ptch1	ENSMUSG00000021466.12	1	AATCTGCTCCAGAGCGAAGGCGG	85.0968	1	chr13:63565367-63565390:+	Yes
Smarca1-Chari-Mouse-1	GGCATCCGAAACTGCCACGG	Smarca1	ENSMUSG00000031099.16	2	GGCATCCGAAACTGCCACGGTGG	98.1731	1	chrX:47892345-47892368:+	Yes
Sin3b-Chari-Mouse-7	GGAGCCCGAACGACCCCAGC	Sin3b	ENSMUSG00000031622.16	1	GGAGCCCGAACGACCCCAGCGGG	92.8054	1	chr8:72723358-72723381:-	Yes
Dnmt3l-Chari-Mouse-18	CATTGATGTAATCGGCTAGA	Dnmt3l	ENSMUSG00000000730.13	4	CATTGATGTAATCGGCTAGAAGG	63.8298	1	chr10:78050062-78050085:-	Yes
Trp53-Chari-Mouse-4	ACTCCAGGTAGGAAGGCGCG	Trp53	ENSMUSG00000059552.13	8	ACTCCAGGTAGGAAGGCGCGTGG	96.5538	1	chr11:69589243-69589266:+	Yes
Rps11-Chari-Mouse-4	GTAAGCACGCTCCGTCTGTA	Rps11	ENSMUSG00000003429.11	2	GTAAGCACGCTCCGTCTGTAGGG	70.2723	1	chr7:45123535-45123558:+	Yes
Rps11-Chari-Mouse-5	GGTAAGCACGCTCCGTCTGT	Rps11	ENSMUSG00000003429.11	2	GGTAAGCACGCTCCGTCTGTAGG	63.4578	1	chr7:45123534-45123557:+	Yes
Rps11-Chari-Mouse-6	TCATCTTCGTCACGACACCT	Rps11	ENSMUSG00000003429.11	4	TCATCTTCGTCACGACACCTGGG	58.5152	1	chr7:45122940-45122963:+	Yes
Crebbp-Chari-Mouse-12	CGCGAATGACAACACAGGTG	Crebbp	ENSMUSG00000022521.10	1	CGCGAATGACAACACAGGTGAGG	83.8149	1	chr16:4213132-4213155:-	Yes
Atm-Chari-Mouse-88	TAAATTTAAGCGCCTGATTC	Atm	ENSMUSG00000034218.16	3	TAAATTTAAGCGCCTGATTCAGG	18.8958	1	chr9:53533738-53533761:-	Yes
Atm-Chari-Mouse-87	TGCCAGGTAATTAGACCACT	Atm	ENSMUSG00000034218.16	6	TGCCAGGTAATTAGACCACTTGG	21.6251	1	chr9:53524329-53524352:-	Yes
Sf3b3-Chari-Mouse-1	GATGCCAGTGGCCCGCTGTA	Sf3b3	ENSMUSG00000033732.10	2	GATGCCAGTGGCCCGCTGTAAGG	97.7783	1	chr8:110844490-110844513:+	Yes
Mll1-Chari-Mouse-31	GGTGGGCCCGGGCTTCGACG	Kmt2a	ENSMUSG00000002028.13	1	GGTGGGCCCGGGCTTCGACGCGG	87.8575	1	chr9:44880937-44880960:-	Yes
Mbd4-Chari-Mouse-6	GGCCACAAGCCTGTCCCGTG	Mbd4	ENSMUSG00000030322.12	2	GGCCACAAGCCTGTCCCGTGTGG	91.6914	1	chr6:115850686-115850709:-	Yes
Fgfr3-Chari-Mouse-5	GTCCAGAGCAGCGAGTTGTG	Fgfr3	ENSMUSG00000054252.18	2	GTCCAGAGCAGCGAGTTGTGCGG	95.3933	1	chr5:33722478-33722501:+	Yes
Lrp1b-Chari-Mouse-22	GGGATTATTGCCTAACGCTG	Lrp1b	ENSMUSG00000049252.17	1	GGGATTATTGCCTAACGCTGAGG	85.1209	1	chr2:42652758-42652781:-	Yes
Robo1-Chari-Mouse-143	CGCGATCATTGTCCTCGGGT	Robo1	ENSMUSG00000022883.11	1	CGCGATCATTGTCCTCGGGTAGG	21.8855	1	chr16:72664125-72664148:-	Yes
Smad4-Chari-Mouse-34	AACATTGGATGGACGACTTC	Smad4	ENSMUSG00000024515.13	2	AACATTGGATGGACGACTTCAGG	45.2754	1	chr18:73677661-73677684:-	Yes
Kdm6a-Chari-Mouse-24	CTCGGCGGACTGGACAGGTA	Kdm6a	ENSMUSG00000037369.17	1	CTCGGCGGACTGGACAGGTACGG	39.4759	1	chrX:18163155-18163178:+	Yes
Kdm6a-Chari-Mouse-41	AGGCGCTCGGCGGACTGGAC	Kdm6a	ENSMUSG00000037369.17	1	AGGCGCTCGGCGGACTGGACAGG	7.9708	1	chrX:18163150-18163173:+	Yes
Kdm6a-Chari-Mouse-1	ACCTCACGAACCCGAAAAGG	Kdm6a	ENSMUSG00000037369.17	2	ACCTCACGAACCCGAAAAGGCGG	97.3546	1	chrX:18163383-18163406:-	Yes
Kdm6a-Chari-Mouse-3	GAAACCTCACGAACCCGAAA	Kdm6a	ENSMUSG00000037369.17	2	GAAACCTCACGAACCCGAAAAGG	87.5465	1	chrX:18163386-18163409:-	Yes
Kdm6a-Chari-Mouse-14	GGTTTCATGAAGATGGCGCC	Kdm6a	ENSMUSG00000037369.17	2	GGTTTCATGAAGATGGCGCCAGG	57.7672	1	chrX:18163403-18163426:+	Yes
Rbbp4-Chari-Mouse-5	GGAAGAACGGGTGATCAACG	Rbbp4	ENSMUSG00000057236.10	2	GGAAGAACGGGTGATCAACGAGG	91.9026	1	chr4:129334602-129334625:-	Yes
Rbbp4-Chari-Mouse-14	TTCTTCCACTGCGTCGTCAA	Rbbp4	ENSMUSG00000057236.10	2	TTCTTCCACTGCGTCGTCAAAGG	61.4155	1	chr4:129334618-129334641:+	Yes
Rbbp4-Chari-Mouse-22	TGACGACGCAGTGGAAGAAC	Rbbp4	ENSMUSG00000057236.10	2	TGACGACGCAGTGGAAGAACGGG	28.7467	1	chr4:129334614-129334637:-	Yes
Rbbp4-Chari-Mouse-7	AACCCCGATTTGCGTCTCCG	Rbbp4	ENSMUSG00000057236.10	5	AACCCCGATTTGCGTCTCCGTGG	87.1047	1	chr4:129322428-129322451:-	Yes
Prdm9-Chari-Mouse-12	GGATAACTTCGTACTACCTT	Prdm9	ENSMUSG00000051977.16	2	GGATAACTTCGTACTACCTTGGG	27.4286	1	chr17:15563203-15563226:+	Yes
Prdm9-Chari-Mouse-16	AGGATAACTTCGTACTACCT	Prdm9	ENSMUSG00000051977.16	2	AGGATAACTTCGTACTACCTTGG	3.12661	1	chr17:15563202-15563225:+	Yes
Gata3-Chari-Mouse-3	GCGCCAAGGTGGACTCACCG	Gata3	ENSMUSG00000015619.10	2	GCGCCAAGGTGGACTCACCGTGG	95.6633	1	chr2:9877333-9877356:+	Yes
Fam123b-Chari-Mouse-2	ACTTCGCCGGGAGCAGCGTG	Amer1	ENSMUSG00000050332.7	2	ACTTCGCCGGGAGCAGCGTGAGG	96.561	1	chrX:95426715-95426738:-	Yes
Apobec3-Chari-Mouse-12	ATTCACCGATCAGGTACCGC	Apobec3	ENSMUSG00000009585.18	1	ATTCACCGATCAGGTACCGCTGG	83.0627	1	chr15:79892556-79892579:+	Yes
Whsc1-Chari-Mouse-55	CCAAGGGTAACCTGACACTT	Nsd2	ENSMUSG00000057406.16	4	CCAAGGGTAACCTGACACTTTGG	47.8756	1	chr5:33846189-33846212:-	Yes
Whsc1-Chari-Mouse-69	GGACAGGACTCCTTCTTAAC	Nsd2	ENSMUSG00000057406.16	4	GGACAGGACTCCTTCTTAACTGG	34.7185	1	chr5:33846107-33846130:-	Yes
Whsc1-Chari-Mouse-79	AGCTTTCGTGGGTGCCTGCT	Nsd2	ENSMUSG00000057406.16	5	AGCTTTCGTGGGTGCCTGCTTGG	25.1485	1	chr5:33854741-33854764:-	Yes
Whsc1-Chari-Mouse-1	GCAGAGGCTGAACCTAAGCG	Nsd2	ENSMUSG00000057406.16	6	GCAGAGGCTGAACCTAAGCGAGG	96.8901	1	chr5:33855604-33855627:+	Yes
Whsc1-Chari-Mouse-56	GAGAAATGGTGGACTCTTCA	Nsd2	ENSMUSG00000057406.16	6	GAGAAATGGTGGACTCTTCAGGG	47.5972	1	chr5:33855437-33855460:+	Yes
Ifngr1-Chari-Mouse-1	GGCTCGGAGAGATTACCCGA	Ifngr1	ENSMUSG00000020009.13	1	GGCTCGGAGAGATTACCCGAGGG	96.8271	1	chr10:19592190-19592213:-	Yes
Pik3r1-Chari-Mouse-3	GAGCAACAGGAAGCGGTCGA	Pik3r1	ENSMUSG00000041417.15	2	GAGCAACAGGAAGCGGTCGAGGG	93.7307	1	chr13:101757364-101757387:+	Yes
Pik3r1-Chari-Mouse-5	AGCAACAGGAAGCGGTCGAG	Pik3r1	ENSMUSG00000041417.15	2	AGCAACAGGAAGCGGTCGAGGGG	93.4082	1	chr13:101757365-101757388:+	Yes
Brca1-Chari-Mouse-40	AAATCTTAGAGTGTCCGATC	Brca1	ENSMUSG00000017146.12	2	AAATCTTAGAGTGTCCGATCTGG	28.9649	1	chr11:101549013-101549036:-	Yes
Topbp1-Chari-Mouse-32	GACAAAAATACGAATGTGCC	Topbp1	ENSMUSG00000032555.10	7	GACAAAAATACGAATGTGCCAGG	49.6072	1	chr9:103315053-103315076:+	Yes
Hras1-Chari-Mouse-6	GATCATACTCGTCCACAAAG	Hras	ENSMUSG00000025499.18	2	GATCATACTCGTCCACAAAGTGG	81.2353	1	chr7:141192840-141192863:+	Yes
Nras-Chari-Mouse-24	CGTAACTCTTGGCCAGTTCG	Nras	ENSMUSG00000027852.14	5	CGTAACTCTTGGCCAGTTCGTGG	24.7173	1	chr3:103062472-103062495:-	Yes
Ywhae-Chari-Mouse-2	GATACGACGGTGAGTCGGGG	Ywhae	ENSMUSG00000020849.13	1	GATACGACGGTGAGTCGGGGGGG	94.9001	1	chr11:75733082-75733105:+	Yes
Pik3ca-Chari-Mouse-17	TCATACCAATTTCTCGATTG	Pik3ca	ENSMUSG00000027665.13	1	TCATACCAATTTCTCGATTGAGG	68.6742	1	chr3:32436540-32436563:-	Yes
Casp8-Chari-Mouse-6	GCAGGTCCCACCGACTGATG	Casp8	ENSMUSG00000026029.14	3	GCAGGTCCCACCGACTGATGTGG	80.6892	1	chr1:58824142-58824165:-	Yes
Ddx3x-Chari-Mouse-10	GTGGCAGTGGAAAATGCGCT	Ddx3x	ENSMUSG00000000787.12	1	GTGGCAGTGGAAAATGCGCTCGG	51.763	1	chrX:13281121-13281144:+	Yes
Rps19-Chari-Mouse-13	ATGCCTGATCGCCGCAATCC	Rps19	ENSMUSG00000040952.16	2	ATGCCTGATCGCCGCAATCCGGG	44.8113	1	chr7:24884816-24884839:+	Yes
Rps19-Chari-Mouse-5	GGGCCGCAAGCTGACGCCTC	Rps19	ENSMUSG00000040952.16	6	GGGCCGCAAGCTGACGCCTCAGG	75.4567	1	chr7:24888906-24888929:+	Yes
Rps19-Chari-Mouse-6	GGCCGCAAGCTGACGCCTCA	Rps19	ENSMUSG00000040952.16	6	GGCCGCAAGCTGACGCCTCAGGG	73.9451	1	chr7:24888907-24888930:+	Yes
Naa10-Chari-Mouse-4	ACATCCGCAATGCTAGGGTG	Naa10	ENSMUSG00000031388.14	1	ACATCCGCAATGCTAGGGTGAGG	72.6856	1	chrX:73921749-73921772:-	Yes
B2m-Chari-Mouse-8	CATGGCTCGCTCGGTGACCC	B2m	ENSMUSG00000060802.8	1	CATGGCTCGCTCGGTGACCCTGG	10.2684	1	chr2:122147736-122147759:+	Yes
Sord-Chari-Mouse-9	CTTTAGACCTATCCGCTTCT	Sord	ENSMUSG00000027227.7	7	CTTTAGACCTATCCGCTTCTCGG	7.8818	1	chr2:122260173-122260196:+	Yes
Sord-Chari-Mouse-6	GCAACACGTGAGTATGTTTA	Sord	ENSMUSG00000027227.7	8	GCAACACGTGAGTATGTTTAGGG	52.203	1	chr2:122263302-122263325:+	Yes
Rpl22-Chari-Mouse-9	CTTGCTCTTGCTGCGTTCGA	Rpl22	ENSMUSG00000028936.15	3	CTTGCTCTTGCTGCGTTCGATGG	55.0262	1	chr4:152330070-152330093:-	Yes
Rpl22-Chari-Mouse-18	TACACGCCCCTCATACCTTT	Rpl22	ENSMUSG00000028936.15	3	TACACGCCCCTCATACCTTTTGG	23.7464	1	chr4:152330121-152330144:-	Yes
Muc16-Chari-Mouse-1	CAACATGACGTAAGTTCTAG	Muc16	ENSMUSG00000109564.1	2	CAACATGACGTAAGTTCTAGAGG	84.3765	1	chr9:18511517-18511540:-	Yes
Muc16-Chari-Mouse-2	CCAATGGTGAGAAGTTACAT	Muc16	ENSMUSG00000109564.1	6	CCAATGGTGAGAAGTTACATAGG	53.2727	1	chr9:18498662-18498685:+	Yes
Muc16-Chari-Mouse-3	CTGTCTACTCGCCGAGCCAA	Muc16	ENSMUSG00000109564.1	6	CTGTCTACTCGCCGAGCCAATGG	40.836	1	chr9:18498646-18498669:+	Yes
Muc16-Chari-Mouse-4	TACCATTGTGCGTCATTCGA	Muc16	ENSMUSG00000109564.1	6	TACCATTGTGCGTCATTCGAAGG	35.2104	1	chr9:18498602-18498625:+	Yes
Muc16-Chari-Mouse-5	CATCTGCTTGGCGGTACTAC	Muc16	ENSMUSG00000109564.1	8	CATCTGCTTGGCGGTACTACTGG	25.2111	1	chr9:18497430-18497453:-	Yes
Setd8-Chari-Mouse-4	CAGAGCCCGGCCATGGCTAG	Kmt5a	ENSMUSG00000049327.17	1	CAGAGCCCGGCCATGGCTAGAGG	79.7673	1	chr5:124439993-124440016:+	Yes
Setd8-Chari-Mouse-1	CGGCTAGGCCCATGGCGGCG	Kmt5a	ENSMUSG00000049327.17	2	CGGCTAGGCCCATGGCGGCGCGG	84.3602	1	chr5:124445697-124445720:-	Yes
Setd8-Chari-Mouse-8	ATGGGCGAAGCGGGCGCCGT	Kmt5a	ENSMUSG00000049327.17	2	ATGGGCGAAGCGGGCGCCGTGGG	58.7485	1	chr5:124445560-124445583:+	Yes
Rps18-Chari-Mouse-1	GGATTCCGCTCTTACCATGG	Rps18	ENSMUSG00000008668.15	1	GGATTCCGCTCTTACCATGGCGG	83.4578	1	chr17:33955602-33955625:+	Yes
Rps18-Chari-Mouse-3	TGCCGCCGCCATGGTAAGAG	Rps18	ENSMUSG00000008668.15	1	TGCCGCCGCCATGGTAAGAGCGG	74.6631	1	chr17:33955607-33955630:-	Yes
Rps18-Chari-Mouse-6	CGCGGATTCCGCTCTTACCA	Rps18	ENSMUSG00000008668.15	1	CGCGGATTCCGCTCTTACCATGG	9.94921	1	chr17:33955599-33955622:+	Yes
Pcna-Chari-Mouse-1	GCCGCGGCATTAGACGGTTG	Pcna	ENSMUSG00000027342.14	1	GCCGCGGCATTAGACGGTTGCGG	72.3037	1	chr2:132253165-132253188:-	No
Pcna-Chari-Mouse-2	CCCGCAACCGTCTAATGCCG	Pcna	ENSMUSG00000027342.14	1	CCCGCAACCGTCTAATGCCGCGG	45.8357	1	chr2:132253164-132253187:+	No
Pcna-Chari-Mouse-4	TAGGAAGCCGCGGCATTAGA	Pcna	ENSMUSG00000027342.14	1	TAGGAAGCCGCGGCATTAGACGG	25.0832	1	chr2:132253171-132253194:-	No
Rpl7-Chari-Mouse-2	ACTGTCTCCTTAAAGGTCTC	Rpl7	ENSMUSG00000043716.13	1	ACTGTCTCCTTAAAGGTCTCAGG	34.12	1	chr1:16104419-16104442:+	No
Control-1	AGTCACTAGGCGCTCTCGCG
Control-2	CGGATCCGGTACGGTCAGTT
Control-3	TGACGCGCCTCGGACCAACC
Control-4	CCTCCAGTAGCGTCATTAAC
Control-5	GCCGTTGGAAAACTCCGGCC
Control-6	GAACCGGCGTGCGTTAGCGG
Control-7	AGTACAGCCGACGAGTGCGA
Control-8	CCTTACGGCGGAGAACGAGT
Control-9	CCGACTGCCGAGCTAGGCGT
Control-10	ATGTTGCAGCGCTGTACGCC
